# Supplementary material for: Modeling the Historical and Future Potential Global Distribution of the Pepper Weevil Anthonomus eugenii Using the Ensemble Approach
Source: Insects. 2025 Aug 3;16(8):803. doi: 10.3390/insects16080803 (PMC12386567; doi:10.3390/insects16080803)
Supplement: Supplementary file 1 [file insects-16-00803-s001.zip]

Archive with 3 entries (3 files):
- Table S1. Global occurrence coordinates of A. eugenii..csv
- Table S2. Global presence coordinates of C. annuum..csv
- Table S3. Global presence coordinates of C. frutescens..csv
