# Supplementary material for: Modeling the Historical and Future Potential Global Distribution of the Pepper Weevil Anthonomus eugenii Using the Ensemble Approach
Source: Insects. 2025 Aug 3;16(8):803. doi: 10.3390/insects16080803 (PMC12386567; doi:10.3390/insects16080803)
Supplement: Supplementary file 1 [file insects-16-00803-s001.zip › Table S1. Global occurrence coordinates of A. eugenii..csv]

Modeling the historical and future potential global distribution of the pepper weevil Anthonomus eugenii using the ensemble approach Insects Kaitong Xiao 1, 2, Lei Ling 3, Ruixiong Deng 1, 2, Beibei Huang 1, 2, Qiang Wu 1, 2, Yu Cao 1, 2, Hang Ning 1, 2, * and Hui Chen 4, * 1 Hubei Key Laboratory of Biological Resources Protection and Utilization (Hubei Minzu University), Enshi, 445000 Hubei, Chi…
Table S1. Global occurrence coordinates of A. eugenii.
spices	decimalLongitude	decimalLatitude	source
Anthonomus eugenii	-89.605513	30.5745	GBIF
Anthonomus eugenii	-84.169238	10.103679	GBIF
Anthonomus eugenii	-84.834264	10.347963	GBIF
Anthonomus eugenii	-155.090469	19.718562	GBIF
Anthonomus eugenii	-110.853372	29.040593	GBIF
Anthonomus eugenii	-102.044595	20.420472	GBIF
Anthonomus eugenii	-81.378819	40.826679	GBIF
Anthonomus eugenii	-157.847078	21.295789	GBIF
Anthonomus eugenii	-80.229324	43.506529	GBIF
Anthonomus eugenii	-79.870741	43.378714	GBIF
Anthonomus eugenii	-52.987157	47.480386	GBIF
Anthonomus eugenii	-90.187227	38.62679	GBIF
Anthonomus eugenii	-119.6972	34.4208	GBIF
Anthonomus eugenii	-92.305176	14.736381	GBIF
Anthonomus eugenii	-97.93598	29.895925	GBIF
Anthonomus eugenii	-77.792499	40.775618	GBIF
Anthonomus eugenii	-104.37167	29.56056	GBIF
Anthonomus eugenii	-105.291723	28.02927	GBIF
Anthonomus eugenii	-106.765188	32.273068	GBIF
Anthonomus eugenii	-107.1525	32.66528	GBIF
Anthonomus eugenii	-107.749774	32.182207	GBIF
Anthonomus eugenii	-106.500265	31.757331	GBIF
Anthonomus eugenii	-112.07333	33.44833	GBIF
Anthonomus eugenii	-109.54472	31.34444	GBIF
Anthonomus eugenii	-118.127015	34.095287	GBIF
Anthonomus eugenii	-118.14361	34.14778	GBIF
Anthonomus eugenii	-122.27167	37.87167	GBIF
Anthonomus eugenii	-89.888055	18.606111	GBIF
Anthonomus eugenii	-91.1544	30.4506	GBIF
Anthonomus eugenii	-75.291302	38.591502	GBIF
Anthonomus eugenii	-117.37861	33.19583	GBIF
Anthonomus eugenii	-99.466667	21.248056	GBIF
Anthonomus eugenii	-149.449002	-17.648539	EPPO Distribution Map
Anthonomus eugenii	-77.566164	18.231521	EPPO Distribution Map
Anthonomus eugenii	-70.64878	19.213203	EPPO Distribution Map
Anthonomus eugenii	-66.380607	18.319404	EPPO Distribution Map
Anthonomus eugenii	-82.578405	27.465868	Development and Life History of Anthonomus eugenii
Anthonomus eugenii	-81.173498	26.095166	Development and Life History of Anthonomus eugenii
Anthonomus eugenii	-81.242488	26.679277	An Overview of the Pepper Weevil (Coleoptera: Curculionidae) as a Pest of Greenhouse Peppers
Anthonomus eugenii	-80.312	26.808	An Overview of the Pepper Weevil (Coleoptera: Curculionidae) as a Pest of Greenhouse Peppers
Anthonomus eugenii	-82.489	28.128	An Overview of the Pepper Weevil (Coleoptera: Curculionidae) as a Pest of Greenhouse Peppers
Anthonomus eugenii	-84.443617	30.605872	An Overview of the Pepper Weevil (Coleoptera: Curculionidae) as a Pest of Greenhouse Peppers
Anthonomus eugenii	-84.154	31.091	An Overview of the Pepper Weevil (Coleoptera: Curculionidae) as a Pest of Greenhouse Peppers
Anthonomus eugenii	-83.911	30.716	An Overview of the Pepper Weevil (Coleoptera: Curculionidae) as a Pest of Greenhouse Peppers
Anthonomus eugenii	-83.649	30.687	An Overview of the Pepper Weevil (Coleoptera: Curculionidae) as a Pest of Greenhouse Peppers
Anthonomus eugenii	-74.794235	39.406409	An Overview of the Pepper Weevil (Coleoptera: Curculionidae) as a Pest of Greenhouse Peppers
Anthonomus eugenii	-76.082046	36.767709	An Overview of the Pepper Weevil (Coleoptera: Curculionidae) as a Pest of Greenhouse Peppers
Anthonomus eugenii	-110.186	23.964	An Overview of the Pepper Weevil (Coleoptera: Curculionidae) as a Pest of Greenhouse Peppers
Anthonomus eugenii	-110.055	23.281	An Overview of the Pepper Weevil (Coleoptera: Curculionidae) as a Pest of Greenhouse Peppers
Anthonomus eugenii	-122.083	37.273	An Overview of the Pepper Weevil (Coleoptera: Curculionidae) as a Pest of Greenhouse Peppers
Anthonomus eugenii	-121.67	37.06	An Overview of the Pepper Weevil (Coleoptera: Curculionidae) as a Pest of Greenhouse Peppers
Anthonomus eugenii	-105.789	28.483	An Overview of the Pepper Weevil (Coleoptera: Curculionidae) as a Pest of Greenhouse Peppers
Anthonomus eugenii	-97.994	26.329	An Overview of the Pepper Weevil (Coleoptera: Curculionidae) as a Pest of Greenhouse Peppers
Anthonomus eugenii	-97.994	25.806	An Overview of the Pepper Weevil (Coleoptera: Curculionidae) as a Pest of Greenhouse Peppers
Anthonomus eugenii	-99.731	26.127	An Overview of the Pepper Weevil (Coleoptera: Curculionidae) as a Pest of Greenhouse Peppers
Anthonomus eugenii	-108.963	25.818	An Overview of the Pepper Weevil (Coleoptera: Curculionidae) as a Pest of Greenhouse Peppers
Anthonomus eugenii	-108.725	25.661	An Overview of the Pepper Weevil (Coleoptera: Curculionidae) as a Pest of Greenhouse Peppers
Anthonomus eugenii	-107.848	24.904	An Overview of the Pepper Weevil (Coleoptera: Curculionidae) as a Pest of Greenhouse Peppers
Anthonomus eugenii	-107.149	24.171	An Overview of the Pepper Weevil (Coleoptera: Curculionidae) as a Pest of Greenhouse Peppers
Anthonomus eugenii	-105.467	22.327	An Overview of the Pepper Weevil (Coleoptera: Curculionidae) as a Pest of Greenhouse Peppers
Anthonomus eugenii	-105.519	22.022	An Overview of the Pepper Weevil (Coleoptera: Curculionidae) as a Pest of Greenhouse Peppers
Anthonomus eugenii	-100.706	21.598	An Overview of the Pepper Weevil (Coleoptera: Curculionidae) as a Pest of Greenhouse Peppers
Anthonomus eugenii	-100.132	20.927	An Overview of the Pepper Weevil (Coleoptera: Curculionidae) as a Pest of Greenhouse Peppers
Anthonomus eugenii	-96.406	19.357	An Overview of the Pepper Weevil (Coleoptera: Curculionidae) as a Pest of Greenhouse Peppers
Anthonomus eugenii	-96.692	19.105	An Overview of the Pepper Weevil (Coleoptera: Curculionidae) as a Pest of Greenhouse Peppers
Anthonomus eugenii	-98.386	18.862	An Overview of the Pepper Weevil (Coleoptera: Curculionidae) as a Pest of Greenhouse Peppers
Anthonomus eugenii	-98.167	18.45	An Overview of the Pepper Weevil (Coleoptera: Curculionidae) as a Pest of Greenhouse Peppers
Anthonomus eugenii	-99.604	18.919	An Overview of the Pepper Weevil (Coleoptera: Curculionidae) as a Pest of Greenhouse Peppers
Anthonomus eugenii	-99.476	18.391	An Overview of the Pepper Weevil (Coleoptera: Curculionidae) as a Pest of Greenhouse Peppers
Anthonomus eugenii	-89.395	21.076	An Overview of the Pepper Weevil (Coleoptera: Curculionidae) as a Pest of Greenhouse Peppers
Anthonomus eugenii	-89.537	20.445	An Overview of the Pepper Weevil (Coleoptera: Curculionidae) as a Pest of Greenhouse Peppers
Anthonomus eugenii	-89.335	20.267	An Overview of the Pepper Weevil (Coleoptera: Curculionidae) as a Pest of Greenhouse Peppers
Anthonomus eugenii	-93.386	18.197	An Overview of the Pepper Weevil (Coleoptera: Curculionidae) as a Pest of Greenhouse Peppers
Anthonomus eugenii	-89.561	14.871	An Overview of the Pepper Weevil (Coleoptera: Curculionidae) as a Pest of Greenhouse Peppers
Anthonomus eugenii	-88.904	13.391	An Overview of the Pepper Weevil (Coleoptera: Curculionidae) as a Pest of Greenhouse Peppers
Anthonomus eugenii	-87.048	14.01	An Overview of the Pepper Weevil (Coleoptera: Curculionidae) as a Pest of Greenhouse Peppers
Anthonomus eugenii	-70.46	18.377	An Overview of the Pepper Weevil (Coleoptera: Curculionidae) as a Pest of Greenhouse Peppers
Anthonomus eugenii	-70.228	18.308	An Overview of the Pepper Weevil (Coleoptera: Curculionidae) as a Pest of Greenhouse Peppers
Anthonomus eugenii	-66.446	18.101	An Overview of the Pepper Weevil (Coleoptera: Curculionidae) as a Pest of Greenhouse Peppers
Anthonomus eugenii	-67.138	18.425	An Overview of the Pepper Weevil (Coleoptera: Curculionidae) as a Pest of Greenhouse Peppers
Anthonomus eugenii	-67.138	18.061	An Overview of the Pepper Weevil (Coleoptera: Curculionidae) as a Pest of Greenhouse Peppers
Anthonomus eugenii	-81.974	43.129	An Overview of the Pepper Weevil (Coleoptera: Curculionidae) as a Pest of Greenhouse Peppers
Anthonomus eugenii	-81.73	43.578	An Overview of the Pepper Weevil (Coleoptera: Curculionidae) as a Pest of Greenhouse Peppers
Anthonomus eugenii	-88.903	17.11	EPPO Distribution Map
Anthonomus eugenii	-84.822	12.589	EPPO Distribution Map
Anthonomus eugenii	-80.04	8.883	EPPO Distribution Map
Anthonomus eugenii	-85.995	36.7	EPPO First record of pepper weevil infestation in Virginia
Anthonomus eugenii	-79.52181	35.676088	EPPO Distribution Map
Anthonomus eugenii	-80.846416	33.731414	EPPO Distribution Map
Anthonomus eugenii	4.174472	51.993809	EPPO https://gd.eppo.int/reporting/article-2409 First report of Anthonomus eugenii in the Netherlands
Anthonomus eugenii	13.387	41.373	First Record of Anthonomus eugenii (Coleoptera: Curculionidae) in Italy
