# Supplementary material for: Modeling the Historical and Future Potential Global Distribution of the Pepper Weevil Anthonomus eugenii Using the Ensemble Approach
Source: Insects. 2025 Aug 3;16(8):803. doi: 10.3390/insects16080803 (PMC12386567; doi:10.3390/insects16080803)
Supplement: Supplementary file 1 [file insects-16-00803-s001.zip › Table S2. Global presence coordinates of C. annuum..csv]

Modeling the historical and future potential global distribution of the pepper weevil Anthonomus eugenii using the ensemble approach Insects Kaitong Xiao 1, 2, Lei Ling 3, Ruixiong Deng 1, 2, Beibei Huang 1, 2, Qiang Wu 1, 2, Yu Cao 1, 2, Hang Ning 1, 2, * and Hui Chen 4, * 1 Hubei Key Laboratory of Biological Resources Protection and Utilization (Hubei Minzu University), Enshi, 445000 Hubei, Chi…
Table S2. Global presence coordinates of C. annuum.
species	decimalLongitude	decimalLatitude
Capsicum annuum L.	-74.79357	10.98877
Capsicum annuum L.	14.578597	46.099686
Capsicum annuum L.	-97.751707	30.282262
Capsicum annuum L.	-97.701436	30.550101
Capsicum annuum L.	-98.242692	29.484128
Capsicum annuum L.	-98.22981	26.175344
Capsicum annuum L.	-97.774891	26.03003
Capsicum annuum L.	-97.961809	29.870727
Capsicum annuum L.	-97.387973	27.647552
Capsicum annuum L.	92.714191	23.718212
Capsicum annuum L.	80.357338	26.391766
Capsicum annuum L.	-74.110272	4.804861
Capsicum annuum L.	-98.939646	19.363815
Capsicum annuum L.	16.62933	48.413951
Capsicum annuum L.	-100.152489	25.7634
Capsicum annuum L.	18.04485	59.36812
Capsicum annuum L.	16.54181	59.66527
Capsicum annuum L.	-101.461667	18.145278
Capsicum annuum L.	-79.37	-3.92
Capsicum annuum L.	14.15	11.033333
Capsicum annuum L.	2.396817	6.365867
Capsicum annuum L.	119.933333	-4.083333
Capsicum annuum L.	13.533333	9.383333
Capsicum annuum L.	2.466667	6.7
Capsicum annuum L.	4.359655	52.012042
Capsicum annuum L.	42.03364	9.412447
Capsicum annuum L.	-89.883333	16.983333
Capsicum annuum L.	11.516667	3.866667
Capsicum annuum L.	121.4	12.516667
Capsicum annuum L.	41.116667	9.233333
Capsicum annuum L.	11.98202	57.77826
Capsicum annuum L.	17.57229	59.13716
Capsicum annuum L.	-88.07	13.6
Capsicum annuum L.	8.46392	47.32881
Capsicum annuum L.	8.95589	46.01883
Capsicum annuum L.	-73.105722	7.110314
Capsicum annuum L.	-72.664028	6.820583
Capsicum annuum L.	-76.676639	3.755417
Capsicum annuum L.	16.54247	59.34278
Capsicum annuum L.	15.60311	56.24227
Capsicum annuum L.	-75.385456	3.066656
Capsicum annuum L.	89.79332	27.640425
Capsicum annuum L.	-118.267831	34.109143
Capsicum annuum L.	-110.824813	30.803472
Capsicum annuum L.	-98.557027	29.554015
Capsicum annuum L.	-87.725652	21.208634
Capsicum annuum L.	101.582813	3.036255
Capsicum annuum L.	-98.458181	29.337053
Capsicum annuum L.	-98.149054	26.069769
Capsicum annuum L.	-97.275826	32.746601
Capsicum annuum L.	-97.694444	19.992642
Capsicum annuum L.	113.462964	23.489191
Capsicum annuum L.	-96.982412	17.905536
Capsicum annuum L.	-95.45927	29.764258
Capsicum annuum L.	-84.813315	10.279379
Capsicum annuum L.	-93.111993	16.707637
Capsicum annuum L.	-95.780572	30.293617
Capsicum annuum L.	-82.269298	37.931224
Capsicum annuum L.	-83.35053	9.056373
Capsicum annuum L.	-88.65432	17.752264
Capsicum annuum L.	-96.695214	16.85555
Capsicum annuum L.	-106.7667	32.2759
Capsicum annuum L.	-69.675964	18.597046
Capsicum annuum L.	100.543327	13.836276
Capsicum annuum L.	-74.456737	7.250474
Capsicum annuum L.	-98.640487	29.718444
Capsicum annuum L.	-79.583439	-2.141747
Capsicum annuum L.	-97.281361	17.445647
Capsicum annuum L.	120.11723	30.213803
Capsicum annuum L.	-81.380432	28.541389
Capsicum annuum L.	-79.013336	34.987678
Capsicum annuum L.	-97.457143	20.951994
Capsicum annuum L.	-84.003546	9.9812
Capsicum annuum L.	-89.671085	20.924939
Capsicum annuum L.	-77.810891	-0.984762
Capsicum annuum L.	-97.341436	17.313668
Capsicum annuum L.	-95.232472	29.681437
Capsicum annuum L.	-99.144019	23.767917
Capsicum annuum L.	-43.501623	-21.481664
Capsicum annuum L.	-98.108275	28.970887
Capsicum annuum L.	77.965447	45.246281
Capsicum annuum L.	7.615479	12.988314
Capsicum annuum L.	-100.355518	25.617897
Capsicum annuum L.	-85.559402	11.517194
Capsicum annuum L.	-96.432581	29.98604
Capsicum annuum L.	-97.382172	30.349972
Capsicum annuum L.	-99.894251	20.862075
Capsicum annuum L.	-98.415306	29.645284
Capsicum annuum L.	-99.295713	18.991385
Capsicum annuum L.	-98.229944	19.055747
Capsicum annuum L.	-96.960897	18.808185
Capsicum annuum L.	-97.956962	26.126232
Capsicum annuum L.	-79.542119	9.169125
Capsicum annuum L.	-97.657051	26.184134
Capsicum annuum L.	-78.131076	0.571284
Capsicum annuum L.	-97.292918	30.070038
Capsicum annuum L.	-108.94902	27.015131
Capsicum annuum L.	83.955483	28.221613
Capsicum annuum L.	-97.332108	20.452946
Capsicum annuum L.	-95.167755	30.135892
Capsicum annuum L.	-97.476059	20.821922
Capsicum annuum L.	-110.108994	29.97425
Capsicum annuum L.	-100.131028	21.453033
Capsicum annuum L.	-98.262426	29.217949
Capsicum annuum L.	-48.23	-7.2
Capsicum annuum L.	12.99	47.87
Capsicum annuum L.	30.225833	-29.476944
Capsicum annuum L.	-90.362222	-0.578138
Capsicum annuum L.	-91.1249	-0.8137
Capsicum annuum L.	12.86133	55.863
Capsicum annuum L.	12.76341	56.07269
Capsicum annuum L.	9.683333	4.816667
Capsicum annuum L.	121.515833	25.093889
Capsicum annuum L.	120.659444	22.634167
Capsicum annuum L.	-90.936111	18.541667
Capsicum annuum L.	-89.597778	21.097222
Capsicum annuum L.	-88.045278	19.579167
Capsicum annuum L.	-89.915556	20.492778
Capsicum annuum L.	-87.729167	20.491667
Capsicum annuum L.	-88.380556	20.725
Capsicum annuum L.	-89.896944	20.848056
Capsicum annuum L.	-89.079167	20.45
Capsicum annuum L.	-87.734722	20.806944
Capsicum annuum L.	-88.822222	18.008333
Capsicum annuum L.	-88.890556	21.127778
Capsicum annuum L.	-88.1625	20.598889
Capsicum annuum L.	-89.606111	20.174167
Capsicum annuum L.	-89.383333	20.250833
Capsicum annuum L.	-88.849722	20.090278
Capsicum annuum L.	-89.756944	19.995833
Capsicum annuum L.	-88.782778	21.017778
Capsicum annuum L.	-90.118333	19.484722
Capsicum annuum L.	-86.9	20.841667
Capsicum annuum L.	-88.101389	19.430833
Capsicum annuum L.	-88.039444	20.791111
Capsicum annuum L.	-88.844444	20.538889
Capsicum annuum L.	-89.433333	19.7
Capsicum annuum L.	-89.041389	21.245833
Capsicum annuum L.	-92.362222	16.133333
Capsicum annuum L.	-90.230556	19.595833
Capsicum annuum L.	-88.145556	20.8925
Capsicum annuum L.	-88.391944	18.676944
Capsicum annuum L.	-90.327778	19.040278
Capsicum annuum L.	-88.25	21.45
Capsicum annuum L.	-88.526111	20.839444
Capsicum annuum L.	-91.024444	18.395278
Capsicum annuum L.	-89.838889	19.755556
Capsicum annuum L.	-89.398611	20.045833
Capsicum annuum L.	-89.424167	20.581389
Capsicum annuum L.	-89.439444	20.976111
Capsicum annuum L.	-87.583333	20.7
Capsicum annuum L.	-89.983333	21.108333
Capsicum annuum L.	-87.575	20.348056
Capsicum annuum L.	-87.706944	21.441667
Capsicum annuum L.	-89.608333	19.333333
Capsicum annuum L.	-92.111111	16.958333
Capsicum annuum L.	-89.1	18.433333
Capsicum annuum L.	-90.2625	20.766667
Capsicum annuum L.	-66.8464	18.3275
Capsicum annuum L.	-70.6528	19.5972
Capsicum annuum L.	-70.53	18.5417
Capsicum annuum L.	-66.9	18.07
Capsicum annuum L.	-72.33	18.5
Capsicum annuum L.	-99.55442	30.343825
Capsicum annuum L.	-76.502787	42.442592
Capsicum annuum L.	-77.548869	18.030321
Capsicum annuum L.	-81.861255	22.909878
Capsicum annuum L.	-70.27	19.03
Capsicum annuum L.	-89.40306	14.36139
Capsicum annuum L.	-89.94714	13.82769
Capsicum annuum L.	-85.02408	9.95244
Capsicum annuum L.	-85.48	10.89
Capsicum annuum L.	-103.359196	20.782104
Capsicum annuum L.	-95.665445	29.886689
Capsicum annuum L.	73.184161	19.246982
Capsicum annuum L.	-88.95	13.86667
Capsicum annuum L.	-88.71694	13.61667
Capsicum annuum L.	-88.15761	13.44006
Capsicum annuum L.	-89.48333	13.5
Capsicum annuum L.	-89.25	13.68333
Capsicum annuum L.	-89.30111	13.81417
Capsicum annuum L.	-88.48597	13.50347
Capsicum annuum L.	-89.69407	14.10096
Capsicum annuum L.	-89.47643	13.76943
Capsicum annuum L.	-69.283333	-12.816667
Capsicum annuum L.	-76.109262	4.0952
Capsicum annuum L.	-0.50273	51.949967
Capsicum annuum L.	14.99433	58.04679
Capsicum annuum L.	16.17494	56.69744
Capsicum annuum L.	1.550305	9.241278
Capsicum annuum L.	2.162137	6.97316
Capsicum annuum L.	2.279167	9.202746
Capsicum annuum L.	25.271199	64.631365
Capsicum annuum L.	-107.0225	24.588611
Capsicum annuum L.	-106.433333	24.030556
Capsicum annuum L.	-107.621111	25.539722
Capsicum annuum L.	10.416667	-2.233333
Capsicum annuum L.	9.988694	0.330694
Capsicum annuum L.	40.274444	37.926389
Capsicum annuum L.	-66.891197	10.439748
Capsicum annuum L.	76.853119	8.556616
Capsicum annuum L.	103.188235	13.079696
Capsicum annuum L.	12.419558	47.528458
Capsicum annuum L.	13.33114	48.276445
Capsicum annuum L.	72.745851	33.794308
Capsicum annuum L.	-99.851689	24.742356
Capsicum annuum L.	-98.902887	21.619958
Capsicum annuum L.	-100.795019	22.411689
Capsicum annuum L.	-101.329905	26.796685
Capsicum annuum L.	-99.940831	25.200561
Capsicum annuum L.	-102.0425	28.283056
Capsicum annuum L.	-104.493103	23.318436
Capsicum annuum L.	-100.65	22.55
Capsicum annuum L.	-104.990278	19.4125
Capsicum annuum L.	-98.154669	20.194925
Capsicum annuum L.	-99.816683	24.621097
Capsicum annuum L.	-107.597007	27.114147
Capsicum annuum L.	-99.030589	22.937628
Capsicum annuum L.	-93.89	16.29
Capsicum annuum L.	-92.92654	17.527395
Capsicum annuum L.	-108.883333	29.533333
Capsicum annuum L.	-103.301905	27.58887
Capsicum annuum L.	-98.693667	20.141878
Capsicum annuum L.	-92.193333	18.262333
Capsicum annuum L.	-98.183333	22.05
Capsicum annuum L.	-99.535633	17.676849
Capsicum annuum L.	-91.962117	15.795464
Capsicum annuum L.	-94.1	17.79
Capsicum annuum L.	-101.75	28.833333
Capsicum annuum L.	122.216389	-17.820833
Capsicum annuum L.	24.478482	60.939376
Capsicum annuum L.	24.556843	64.666151
Capsicum annuum L.	24.150997	60.254197
Capsicum annuum L.	22.263026	60.313147
Capsicum annuum L.	23.017259	59.835402
Capsicum annuum L.	25.772474	60.947244
Capsicum annuum L.	-96.010863	28.983273
Capsicum annuum L.	-88.5667	15.25
Capsicum annuum L.	-87.2333	14.0833
Capsicum annuum L.	-81.7942	28.9172
Capsicum annuum L.	-97.3883	28.6683
Capsicum annuum L.	-86.615	12.4052
Capsicum annuum L.	-82.2667	28.6833
Capsicum annuum L.	-85.678	30.5999
Capsicum annuum L.	-82.1812	28.2336
Capsicum annuum L.	-69.0601	18.6806
Capsicum annuum L.	-80.183	27.1629
Capsicum annuum L.	-82.4507	28.0054
Capsicum annuum L.	-86.3244	14.5563
Capsicum annuum L.	-82.0854	27.8595
Capsicum annuum L.	-98.235	16.79
Capsicum annuum L.	-77.147	18.3245
Capsicum annuum L.	-97.4667	20.55
Capsicum annuum L.	37.832667	55.732833
Capsicum annuum L.	15.5797	60.61203
Capsicum annuum L.	14.10902	57.79038
Capsicum annuum L.	6.1	51.8
Capsicum annuum L.	-0.183333	5.85
Capsicum annuum L.	-0.466667	6.283333
Capsicum annuum L.	-2.366667	8.166667
Capsicum annuum L.	0.133333	6.1
Capsicum annuum L.	0.466667	6.283333
Capsicum annuum L.	-1.083333	6.8
Capsicum annuum L.	0.466667	6.6
Capsicum annuum L.	15.79857	58.69682
Capsicum annuum L.	17.13331	59.66578
Capsicum annuum L.	18.31286	59.63328
Capsicum annuum L.	15.13168	59.2919
Capsicum annuum L.	13.21841	55.50667
Capsicum annuum L.	13.70015	55.86226
Capsicum annuum L.	16.7197	59.91976
Capsicum annuum L.	16.17907	60.17641
Capsicum annuum L.	-99.191389	19.569167
Capsicum annuum L.	79.228821	16.819233
Capsicum annuum L.	77.605724	12.862546
Capsicum annuum L.	15.01689	56.49971
Capsicum annuum L.	14.58846	56.8959
Capsicum annuum L.	18.37629	59.34916
Capsicum annuum L.	17.66121	59.84164
Capsicum annuum L.	15.83388	57.86162
Capsicum annuum L.	13.99535	56.3143
Capsicum annuum L.	17.02793	61.7249
Capsicum annuum L.	13.2134	58.48828
Capsicum annuum L.	13.9271	56.8644
Capsicum annuum L.	16.422222	47.559444
Capsicum annuum L.	27.228272	63.600745
Capsicum annuum L.	15.28876	56.21649
Capsicum annuum L.	16.88433	60.6384
Capsicum annuum L.	14.72109	56.18297
Capsicum annuum L.	17.62577	59.54163
Capsicum annuum L.	-53.23477	3.92404
Capsicum annuum L.	55.53241	-21.13317
Capsicum annuum L.	11.91736	58.35193
Capsicum annuum L.	16.07051	58.53485
Capsicum annuum L.	12.96859	56.27526
Capsicum annuum L.	16.40164	57.01137
Capsicum annuum L.	14.92665	57.65484
Capsicum annuum L.	15.03633	58.51682
Capsicum annuum L.	14.10429	59.3544
Capsicum annuum L.	16.9899	58.71373
Capsicum annuum L.	17.49809	60.56202
Capsicum annuum L.	14.78065	63.18956
Capsicum annuum L.	16.42705	57.23614
Capsicum annuum L.	12.58438	57.94633
Capsicum annuum L.	14.13242	56.0252
Capsicum annuum L.	12.35906	58.55716
Capsicum annuum L.	17.57267	60.29085
Capsicum annuum L.	13.88167	58.37645
Capsicum annuum L.	12.9115	57.65086
Capsicum annuum L.	151.897778	-25.458333
Capsicum annuum L.	14.05191	57.17518
Capsicum annuum L.	16.61183	59.08024
Capsicum annuum L.	-104.013889	19.927778
Capsicum annuum L.	-104.336389	19.701389
Capsicum annuum L.	-104.0625	19.658333
Capsicum annuum L.	-104.204444	19.813056
Capsicum annuum L.	-78.789167	-5.871667
Capsicum annuum L.	13.10643	59.85972
Capsicum annuum L.	8.34866	48.757996
Capsicum annuum L.	10.290451	48.873989
Capsicum annuum L.	14.13018	55.6133
Capsicum annuum L.	18.14096	59.83373
Capsicum annuum L.	15.25695	56.74257
Capsicum annuum L.	-3.47168	40.245991
Capsicum annuum L.	2.724609	28.72913
Capsicum annuum L.	11.342697	44.500912
Capsicum annuum L.	-74.534464	4.178813
Capsicum annuum L.	-99.761787	25.043988
Capsicum annuum L.	-98.064651	29.681704
Capsicum annuum L.	-98.898582	22.126752
Capsicum annuum L.	-0.162328	51.365156
Capsicum annuum L.	17.93148	59.15218
Capsicum annuum L.	-54.8689	-29.1833
Capsicum annuum L.	-75.135806	9.912667
Capsicum annuum L.	13.28168	56.27845
Capsicum annuum L.	-67.1239	18.4631
Capsicum annuum L.	-66.0122	18.149
Capsicum annuum L.	-98.75	26.5
Capsicum annuum L.	-82.386275	22.97392
Capsicum annuum L.	-75.738379	20.441815
Capsicum annuum L.	-77.19078	7.82098
Capsicum annuum L.	-76.84469	7.4581
Capsicum annuum L.	28.886944	45.139167
Capsicum annuum L.	13.833333	-4.466667
Capsicum annuum L.	-99.037823	21.842531
Capsicum annuum L.	-96.307158	30.542637
Capsicum annuum L.	-97.820945	28.409083
Capsicum annuum L.	-97.977791	29.575672
Capsicum annuum L.	14.447097	48.062663
Capsicum annuum L.	76.101234	11.071086
Capsicum annuum L.	3.133127	9.913048
Capsicum annuum L.	-85.117669	10.709183
Capsicum annuum L.	-47.960556	-15.932222
Capsicum annuum L.	10.089444	5.829166
Capsicum annuum L.	-89.050556	16.868611
Capsicum annuum L.	150.49286	-23.303812
Capsicum annuum L.	152.426077	-27.240077
Capsicum annuum L.	152.093281	-25.05397
Capsicum annuum L.	151.751071	-25.748416
Capsicum annuum L.	151.94051	-25.308972
Capsicum annuum L.	147.785439	-22.8091
Capsicum annuum L.	152.251077	-27.081743
Capsicum annuum L.	-75.833333	6.516667
Capsicum annuum L.	-90.243889	15.135833
Capsicum annuum L.	-68.980278	-12.510278
Capsicum annuum L.	-86.5	11.866667
Capsicum annuum L.	-121.744333	38.53632
Capsicum annuum L.	-86.330556	13.211944
Capsicum annuum L.	-75.558333	-9.691667
Capsicum annuum L.	-85.62444	10.173333
Capsicum annuum L.	-89.3425	17.961389
Capsicum annuum L.	-85.95	11.933333
Capsicum annuum L.	-77.45	0.13333
Capsicum annuum L.	-77.716667	8.2
Capsicum annuum L.	-82.166667	8.916667
Capsicum annuum L.	-70.61666	19.1
Capsicum annuum L.	-88.033333	15.5
Capsicum annuum L.	-76.666	20
Capsicum annuum L.	-108.766667	26.083333
Capsicum annuum L.	-82.53	9.371667
Capsicum annuum L.	-85.466667	12.116667
Capsicum annuum L.	-87.759444	15.045833
Capsicum annuum L.	-76.8	-2.516667
Capsicum annuum L.	-47.35325	-24.537222
Capsicum annuum L.	6.11068	46.20113
Capsicum annuum L.	31.623492	-7.959356
Capsicum annuum L.	0.28	6.36
Capsicum annuum L.	-1.05	6.48
Capsicum annuum L.	-97.384613	31.101408
Capsicum annuum L.	-82.430258	8.374767
Capsicum annuum L.	-97.516386	25.935375
Capsicum annuum L.	130.46829	-13.47679
Capsicum annuum L.	-59.7	7.366667
Capsicum annuum L.	37.95	7.15
Capsicum annuum L.	39.334961	8.397771
Capsicum annuum L.	2.134556	7.563722
Capsicum annuum L.	98.5	15.133333
Capsicum annuum L.	25.092258	60.240254
Capsicum annuum L.	22.347943	60.486519
Capsicum annuum L.	25.667717	63.36146
Capsicum annuum L.	2.3	7.2333
Capsicum annuum L.	2.6833	6.9666
Capsicum annuum L.	2.5833	7.45
Capsicum annuum L.	1.7166	6.9166
Capsicum annuum L.	-82.645592	8.546618
Capsicum annuum L.	-80.28954	7.74871
Capsicum annuum L.	-86.206635	12.049714
Capsicum annuum L.	-100.206299	25.482951
Capsicum annuum L.	-109.477151	28.451736
Capsicum annuum L.	-95.11505	29.567056
Capsicum annuum L.	-97.188494	31.524342
Capsicum annuum L.	-97.295584	19.991522
Capsicum annuum L.	10.29	47.42
Capsicum annuum L.	10.9	49.94
Capsicum annuum L.	127.762	36.4024
Capsicum annuum L.	-64.5324	-35.6973
Capsicum annuum L.	-72.6445	4.18775
Capsicum annuum L.	76.9286	11.0083
Capsicum annuum L.	-101.554	23.8744
Capsicum annuum L.	8.913345	49.136406
Capsicum annuum L.	9.328569	48.801659
Capsicum annuum L.	-106.653533	23.553733
Capsicum annuum L.	-90.616667	15.933333
Capsicum annuum L.	-86.1	12.2
Capsicum annuum L.	-74.644859	5.143855
Capsicum annuum L.	-94.932222	16.593889
Capsicum annuum L.	-90.2425	38.6002
Capsicum annuum L.	-88.93	16.745
Capsicum annuum L.	-84.3	13.08333
Capsicum annuum L.	-89.091667	18.891667
Capsicum annuum L.	-89.308333	21.241667
Capsicum annuum L.	-98.702583	24.61882
Capsicum annuum L.	-98.851206	24.71909
Capsicum annuum L.	-98.968966	24.285498
Capsicum annuum L.	9.754143	49.981915
Capsicum annuum L.	24.137197	35.20245
Capsicum annuum L.	12.944847	48.492023
Capsicum annuum L.	-90.3122	15.8209
Capsicum annuum L.	-64.4521	-16.7312
Capsicum annuum L.	81.173	23.5863
Capsicum annuum L.	9.41	4.63
Capsicum annuum L.	15.366667	2.65
Capsicum annuum L.	2.4	7.43333
Capsicum annuum L.	0.579722	6.947778
Capsicum annuum L.	1.975556	7.916667
Capsicum annuum L.	9.916667	-1.916667
Capsicum annuum L.	10.55	-2.466667
Capsicum annuum L.	10.06	5.45
Capsicum annuum L.	1.65583	8.04306
Capsicum annuum L.	2.06667	6.5
Capsicum annuum L.	120.395	14.805
Capsicum annuum L.	125.112	7.904
Capsicum annuum L.	123.64	13.381
Capsicum annuum L.	121.459	15.862
Capsicum annuum L.	123.595	7.955
Capsicum annuum L.	121.066	13.188
Capsicum annuum L.	120.867	14.267
Capsicum annuum L.	122.571	10.952
Capsicum annuum L.	126.062	8.046
Capsicum annuum L.	125.748	8.714
Capsicum annuum L.	124.144	9.85
Capsicum annuum L.	123.813	10.439
Capsicum annuum L.	123.169	8.389
Capsicum annuum L.	-107.743268	27.025457
Capsicum annuum L.	-102.06667	28.46667
Capsicum annuum L.	-89.58917	18.52917
Capsicum annuum L.	-97.69292	29.69835
Capsicum annuum L.	-97.5863	30.20013
Capsicum annuum L.	-92.58	16.68
Capsicum annuum L.	-98.97	24.55111
Capsicum annuum L.	-109.22861	29.93361
Capsicum annuum L.	-101.4475	27.7175
Capsicum annuum L.	-99.6	25.7
Capsicum annuum L.	-98.16658	29.09587
Capsicum annuum L.	-98.26194	21.35306
Capsicum annuum L.	-99	23.36667
Capsicum annuum L.	-89.35278	18.61806
Capsicum annuum L.	-74.1142	-8.52272
Capsicum annuum L.	-89.45333	18.22778
Capsicum annuum L.	-93.39389	16.0425
Capsicum annuum L.	-109.27444	29.025
Capsicum annuum L.	-86.067	12.5
Capsicum annuum L.	-86.533	13.383
Capsicum annuum L.	-101.525	17.7
Capsicum annuum L.	-86.333	12.25
Capsicum annuum L.	-96.765	19.33583
Capsicum annuum L.	-97.84917	23.89694
Capsicum annuum L.	-109.62667	28.58889
Capsicum annuum L.	-86.567	13.183
Capsicum annuum L.	-92.933	17.833
Capsicum annuum L.	-94.6	17.267
Capsicum annuum L.	-95.94417	15.91833
Capsicum annuum L.	-117.931581	34.059242
Capsicum annuum L.	-102.532886	23.950465
Capsicum annuum L.	-66.5	5.166667
Capsicum annuum L.	-96.942475	29.425358
Capsicum annuum L.	-97.844159	30.086326
Capsicum annuum L.	3.12384	50.94777
Capsicum annuum L.	-78.431983	-0.351144
Capsicum annuum L.	-73.893931	6.332881
Capsicum annuum L.	5.8	51.85
Capsicum annuum L.	5.65	50.85
Capsicum annuum L.	25.720863	60.418479
Capsicum annuum L.	19.05	47.466667
Capsicum annuum L.	9.983333	53.566667
Capsicum annuum L.	150.455155	-23.159958
Capsicum annuum L.	-103.687213	22.190597
Capsicum annuum L.	-57.088056	-29.755
Capsicum annuum L.	-51.118389	-30.046583
Capsicum annuum L.	-94.21875	43.386525
Capsicum annuum L.	-95.42	29.043
Capsicum annuum L.	-78.44155	-0.150908
Capsicum annuum L.	-66.416667	-14.816667
Capsicum annuum L.	-86.261667	13.385278
Capsicum annuum L.	-96.300278	16.301667
Capsicum annuum L.	-75.58333	5.66666
Capsicum annuum L.	-84.45	11.683333
Capsicum annuum L.	-75.5	9.5
Capsicum annuum L.	-78.78277	-5.38
Capsicum annuum L.	-75.056944	-10.447222
Capsicum annuum L.	-79.81666	-2.16666
Capsicum annuum L.	-79.5	-5.41666
Capsicum annuum L.	-68.133333	-16.5
Capsicum annuum L.	-90.73111	14.55861
Capsicum annuum L.	-86.1	12.85
Capsicum annuum L.	-75.136389	-10.157778
Capsicum annuum L.	-79.36666	-0.58333
Capsicum annuum L.	45.46666	-19.51666
Capsicum annuum L.	-85.373389	12.291556
Capsicum annuum L.	-85.285583	12.536917
Capsicum annuum L.	-76.867211	38.861277
Capsicum annuum L.	-86.95	12.875
Capsicum annuum L.	-84.00361	10.43138
Capsicum annuum L.	-99.94	18.92
Capsicum annuum L.	-75.366389	-0.921111
Capsicum annuum L.	10.124841	48.024906
Capsicum annuum L.	13.291597	52.524986
Capsicum annuum L.	7.37475	51.624912
Capsicum annuum L.	-92.045993	17.48413
Capsicum annuum L.	-109.629169	28.979719
Capsicum annuum L.	-104.013042	20.091906
Capsicum annuum L.	-92.711939	16.414439
Capsicum annuum L.	-91.315561	17.895281
Capsicum annuum L.	-88.568629	20.683649
Capsicum annuum L.	-110.416667	29.55
Capsicum annuum L.	-0.05073	51.819709
Capsicum annuum L.	-75.597435	4.988008
Capsicum annuum L.	-74.4125	4.75862
Capsicum annuum L.	-75.610136	5.464549
Capsicum annuum L.	-75.77654	4.65012
Capsicum annuum L.	-75.4892	4.63763
Capsicum annuum L.	-99.264833	21.268819
Capsicum annuum L.	-100.443333	20.700278
Capsicum annuum L.	-97.668468	25.778511
Capsicum annuum L.	-99.338055	21.413889
Capsicum annuum L.	-99.712889	20.635639
Capsicum annuum L.	31.25	30.066667
Capsicum annuum L.	-171.75	-13.916667
Capsicum annuum L.	19.4	-5.383333
Capsicum annuum L.	46.85	-16.333333
Capsicum annuum L.	-71.124698	18.384894
Capsicum annuum L.	-82.360972	29.639028
Capsicum annuum L.	-72.739444	-7.619444
Capsicum annuum L.	-6.23333	37.9064
Capsicum annuum L.	-81.083333	8.516667
Capsicum annuum L.	-83.033333	9.016667
Capsicum annuum L.	-2.62056	37.0347
Capsicum annuum L.	25.75	50.1167
Capsicum annuum L.	20.08	41.11
Capsicum annuum L.	-90.4001	16.5501
Capsicum annuum L.	26.175	44.265
Capsicum annuum L.	-6.53278	40.5986
Capsicum annuum L.	-79.1	9.016667
Capsicum annuum L.	-101.883333	19.8
Capsicum annuum L.	-0.696667	38.2686
Capsicum annuum L.	20.9667	47.0333
Capsicum annuum L.	-89.5281	14.9771
Capsicum annuum L.	13.416667	4.566667
Capsicum annuum L.	27.1111	46.0267
Capsicum annuum L.	20.8897	41.8175
Capsicum annuum L.	21.1903	46.5511
Capsicum annuum L.	-3.96611	37.7247
Capsicum annuum L.	-85.25	10.5
Capsicum annuum L.	-0.6	39.91
Capsicum annuum L.	-88.05	19.73
Capsicum annuum L.	23.0167	52.1333
Capsicum annuum L.	2.19194	42.2025
Capsicum annuum L.	-0.966944	37.6889
Capsicum annuum L.	-96.21	17.14
Capsicum annuum L.	-2.23056	40.3342
Capsicum annuum L.	-5.36	36.76
Capsicum annuum L.	-3.43	37.16
Capsicum annuum L.	89.166672	42.933332
Capsicum annuum L.	-6.62694	39.1789
Capsicum annuum L.	-5.76861	39.1981
Capsicum annuum L.	-89.433333	16
Capsicum annuum L.	-83.016667	8.6
Capsicum annuum L.	-101.92	19.14
Capsicum annuum L.	-5.66667	43.4
Capsicum annuum L.	-2.2	42.2
Capsicum annuum L.	-3.97361	36.8342
Capsicum annuum L.	-5.65944	40.1269
Capsicum annuum L.	-0.26	39.96
Capsicum annuum L.	-4.75389	39.7442
Capsicum annuum L.	-2.03	42.6731
Capsicum annuum L.	21.85	47.8667
Capsicum annuum L.	24.5667	47.1208
Capsicum annuum L.	-3.42278	36.9025
Capsicum annuum L.	-5.67389	38.2592
Capsicum annuum L.	-4.76	37.38
Capsicum annuum L.	-2.29472	37.4847
Capsicum annuum L.	-101.6	19.516667
Capsicum annuum L.	100.526139	15.433611
Capsicum annuum L.	16.2833	40
Capsicum annuum L.	-91.7335	14.7071
Capsicum annuum L.	16.2333	40.2667
Capsicum annuum L.	-105.24	21.81
Capsicum annuum L.	-91.016667	14.316667
Capsicum annuum L.	-6.65417	42.6339
Capsicum annuum L.	18.4167	47.0333
Capsicum annuum L.	35	31.75
Capsicum annuum L.	-91.5747	14.4455
Capsicum annuum L.	23.1575	41.7989
Capsicum annuum L.	104.96	22.77
Capsicum annuum L.	-1.35	39.48
Capsicum annuum L.	37.53	36.38
Capsicum annuum L.	-89.4577	16.1251
Capsicum annuum L.	18.1667	46.5333
Capsicum annuum L.	92.098917	23.199217
Capsicum annuum L.	-0.569444	39.5472
Capsicum annuum L.	-1.13	39.93
Capsicum annuum L.	-83.683333	9.9
Capsicum annuum L.	-3.84806	40.1253
Capsicum annuum L.	26.3	47.7289
Capsicum annuum L.	-101.151667	19.281389
Capsicum annuum L.	-88.466667	18.4
Capsicum annuum L.	-66.3675	18.141389
Capsicum annuum L.	24.9325	42.1311
Capsicum annuum L.	-92.55	17.95
Capsicum annuum L.	-1.12639	37.9644
Capsicum annuum L.	20.7903	41.1442
Capsicum annuum L.	16.8247	46.1628
Capsicum annuum L.	19.6833	46.6833
Capsicum annuum L.	2.59694	42.2717
Capsicum annuum L.	-89.4222	16.3347
Capsicum annuum L.	-88.183333	14
Capsicum annuum L.	121.423528	13.165083
Capsicum annuum L.	-61.05	-13.46667
Capsicum annuum L.	-2.46694	43.3097
Capsicum annuum L.	-4.11472	38.9881
Capsicum annuum L.	-102.94	21.89
Capsicum annuum L.	-4.88056	40.0117
Capsicum annuum L.	22.1833	46.85
Capsicum annuum L.	-66.667222	18.03
Capsicum annuum L.	-2.71778	42.4025
Capsicum annuum L.	104.11	21.3
Capsicum annuum L.	-5.08806	39.2861
Capsicum annuum L.	-6.3	40.3
Capsicum annuum L.	20.16	40.08
Capsicum annuum L.	16.3333	46.75
Capsicum annuum L.	23.9475	47.7328
Capsicum annuum L.	-6.96	37.38
Capsicum annuum L.	-90.8667	16.8333
Capsicum annuum L.	-6.88611	39.7217
Capsicum annuum L.	-5.4	40.1
Capsicum annuum L.	69.3167	41.2167
Capsicum annuum L.	-4.73389	42.5231
Capsicum annuum L.	-64.7	-22.2833
Capsicum annuum L.	-103.62	20.81
Capsicum annuum L.	89.66	27.45
Capsicum annuum L.	111.966667	2.133333
Capsicum annuum L.	116.003988	43.944289
Capsicum annuum L.	19.9167	47.5
Capsicum annuum L.	22.6519	46.1983
Capsicum annuum L.	-1.95972	42.3028
Capsicum annuum L.	23.8267	47.9306
Capsicum annuum L.	-0.359444	42.1492
Capsicum annuum L.	-92.916667	17.983333
Capsicum annuum L.	-3.60139	40.0347
Capsicum annuum L.	-1.70222	38.5133
Capsicum annuum L.	17.5167	46.6167
Capsicum annuum L.	121.450778	12.806944
Capsicum annuum L.	-6.81833	37.9119
Capsicum annuum L.	70.15	41.0167
Capsicum annuum L.	-2.77361	37.4919
Capsicum annuum L.	-3.95056	41.1739
Capsicum annuum L.	-90.1833	16.4167
Capsicum annuum L.	121.440389	13.016278
Capsicum annuum L.	152.166667	-26.666667
Capsicum annuum L.	-91.4501	14.5833
Capsicum annuum L.	-3.71778	37.1906
Capsicum annuum L.	27.3356	45.7119
Capsicum annuum L.	-0.361111	39.7536
Capsicum annuum L.	-6.795	40.2142
Capsicum annuum L.	92.276111	22.494167
Capsicum annuum L.	19.05	46.3333
Capsicum annuum L.	22.5833	47.8833
Capsicum annuum L.	-4.27194	39.7019
Capsicum annuum L.	121.35375	23.497183
Capsicum annuum L.	0.051667	38.7164
Capsicum annuum L.	20.45	50.75
Capsicum annuum L.	-5.94278	40.1369
Capsicum annuum L.	-89.533333	14
Capsicum annuum L.	120.666667	15.216667
Capsicum annuum L.	102.775726	24.932521
Capsicum annuum L.	22.9592	47.0161
Capsicum annuum L.	-88.016667	20.416667
Capsicum annuum L.	21.5	41.8833
Capsicum annuum L.	-1.39556	39.2794
Capsicum annuum L.	-111.68	29.39
Capsicum annuum L.	-3.92806	37.4611
Capsicum annuum L.	1.82833	41.7231
Capsicum annuum L.	25.6153	43.6144
Capsicum annuum L.	26.1506	45.3144
Capsicum annuum L.	105.65	21.933333
Capsicum annuum L.	103.25	16.25
Capsicum annuum L.	104.014202	36.056389
Capsicum annuum L.	-108.91	27.33
Capsicum annuum L.	-51.0664	-0.366667
Capsicum annuum L.	61	41.67
Capsicum annuum L.	18.7167	46.2
Capsicum annuum L.	-0.36	38.5
Capsicum annuum L.	-4.16	38.05
Capsicum annuum L.	19.5333	47.5167
Capsicum annuum L.	0.5975	41.0369
Capsicum annuum L.	-89.6027	14.8285
Capsicum annuum L.	21.85	48.3333
Capsicum annuum L.	-89.4333	14.6333
Capsicum annuum L.	121.121056	14.09825
Capsicum annuum L.	-7.34	30.38
Capsicum annuum L.	-89.8667	14.5001
Capsicum annuum L.	-99.15	21.033333
Capsicum annuum L.	104.05	21.45
Capsicum annuum L.	22.8833	49.75
Capsicum annuum L.	-89.9	16
Capsicum annuum L.	19.51	41.29
Capsicum annuum L.	-48.06667	-14.06667
Capsicum annuum L.	-91.05	15.2
Capsicum annuum L.	104.06667	30.666667
Capsicum annuum L.	20.6333	40.9333
Capsicum annuum L.	16.6167	47.2333
Capsicum annuum L.	23.5339	46.1661
Capsicum annuum L.	-90.083333	14.616667
Capsicum annuum L.	-2.3875	42.8511
Capsicum annuum L.	18.6667	47.3667
Capsicum annuum L.	-1.35861	42.5933
Capsicum annuum L.	-90.583333	14.383333
Capsicum annuum L.	38.65	7.716667
Capsicum annuum L.	17.6667	46.1833
Capsicum annuum L.	-5.90778	42.4719
Capsicum annuum L.	72.8	40.5167
Capsicum annuum L.	20.9333	47.9833
Capsicum annuum L.	-3.05	36.96
Capsicum annuum L.	-100.31	22.86
Capsicum annuum L.	121.2107	23.1252
Capsicum annuum L.	-7.8	31.02
Capsicum annuum L.	121.416667	14.133333
Capsicum annuum L.	-47.0608	-22.9056
Capsicum annuum L.	-98.89	20.48
Capsicum annuum L.	18.9167	46.5333
Capsicum annuum L.	20.8833	46.45
Capsicum annuum L.	100.271917	16.264222
Capsicum annuum L.	-5.12389	39.7867
Capsicum annuum L.	-98.466667	20.05
Capsicum annuum L.	-1.35	40.41
Capsicum annuum L.	17.3833	47.7333
Capsicum annuum L.	20.33	41.5
Capsicum annuum L.	-79.416667	9.016667
Capsicum annuum L.	-5.75361	41.5003
Capsicum annuum L.	77.2	28.6
Capsicum annuum L.	-1.44833	41.8756
Capsicum annuum L.	-89.033333	20.8
Capsicum annuum L.	-80.18	-5.16
Capsicum annuum L.	22.5131	45.5067
Capsicum annuum L.	-83.3	9.616667
Capsicum annuum L.	2.91306	39.7222
Capsicum annuum L.	121.25	14.516667
Capsicum annuum L.	-3.48	38.05
Capsicum annuum L.	-91.3036	14.1845
Capsicum annuum L.	-2.02639	39.1683
Capsicum annuum L.	-82.933333	9.516667
Capsicum annuum L.	-91.65	14.566667
Capsicum annuum L.	-5.79944	38.9211
Capsicum annuum L.	-90.1821	14.2251
Capsicum annuum L.	-2.08	40.08
Capsicum annuum L.	21.4308	41.3592
Capsicum annuum L.	-6.88	37.65
Capsicum annuum L.	-76.234972	21.017019
Capsicum annuum L.	-90.496708	19.865215
Capsicum annuum L.	-106.660898	24.096115
Capsicum annuum L.	-98.262136	29.837196
Capsicum annuum L.	-58.391024	-23.236211
Capsicum annuum L.	112.560278	37.869444
Capsicum annuum L.	-80.102665	8.507188
Capsicum annuum L.	128.738262	-15.836497
Capsicum annuum L.	-37.571111	-11.513056
Capsicum annuum L.	-37.05	-10.916667
Capsicum annuum L.	-0.233879	52.126074
Capsicum annuum L.	-71.5478	-35.7336
Capsicum annuum L.	40.13846	-1.92761
Capsicum annuum L.	-97.904167	20.238889
Capsicum annuum L.	-109.8301	29.9331
Capsicum annuum L.	-96.950278	17.698889
Capsicum annuum L.	-107.206167	24.744567
Capsicum annuum L.	-105.794567	23.011333
Capsicum annuum L.	-109.255	28.350278
Capsicum annuum L.	-106.022267	23.090333
Capsicum annuum L.	-108.774667	26.89875
Capsicum annuum L.	-108.989067	27.114017
Capsicum annuum L.	-107.9864	25.721683
Capsicum annuum L.	-107.094867	24.340617
Capsicum annuum L.	-106.575	25.191667
Capsicum annuum L.	-106.747167	24.230983
Capsicum annuum L.	-109.123783	27.196833
Capsicum annuum L.	-100.906389	27.091389
Capsicum annuum L.	141.3528	43.0543
Capsicum annuum L.	-45.5	-3.5
Capsicum annuum L.	-81.341149	26.117477
Capsicum annuum L.	-81.04393	25.522516
Capsicum annuum L.	-84.403944	30.170565
Capsicum annuum L.	-79.050705	35.9075
Capsicum annuum L.	11.812527	43.695013
Capsicum annuum L.	-62.933333	-10.116667
Capsicum annuum L.	11.607551	55.784884
Capsicum annuum L.	150.1008	-23.0075
Capsicum annuum L.	73.181219	22.307159
Capsicum annuum L.	73.155613	22.154559
Capsicum annuum L.	75.961144	27.384289
Capsicum annuum L.	72.84311	21.143115
Capsicum annuum L.	74.115187	22.571897
Capsicum annuum L.	73.072625	23.837528
Capsicum annuum L.	76.361216	31.397682
Capsicum annuum L.	89.275227	25.743892
Capsicum annuum L.	91.466667	26.866667
Capsicum annuum L.	12.058	48.939999
Capsicum annuum L.	76.481945	11.496293
Capsicum annuum L.	82.924879	25.137859
Capsicum annuum L.	-86.215885	33.25988
Capsicum annuum L.	77.137077	32.026424
Capsicum annuum L.	-96.88961	19.522688
Capsicum annuum L.	120.033333	15.2
Capsicum annuum L.	146.15	-18.65
Capsicum annuum L.	145.416667	-16.983333
Capsicum annuum L.	-110.25	30.31667
Capsicum annuum L.	-110.5575	29.71833
Capsicum annuum L.	-86.5	39.2
Capsicum annuum L.	20.44	41.69
Capsicum annuum L.	20.09	41.62
Capsicum annuum L.	22.96	54.31
Capsicum annuum L.	19.8	41.5
Capsicum annuum L.	28.16	45.8
Capsicum annuum L.	27.85	47.11
Capsicum annuum L.	23.36	50.85
Capsicum annuum L.	23.46	50.66
Capsicum annuum L.	20.68	50.35
Capsicum annuum L.	20.13	51.96
Capsicum annuum L.	25.78	48.65
Capsicum annuum L.	28.18	45.55
Capsicum annuum L.	23	48.5
Capsicum annuum L.	36.25	50
Capsicum annuum L.	23.38	52.6
Capsicum annuum L.	23.35	52.16
Capsicum annuum L.	23.03	51.91
Capsicum annuum L.	23.88	51.91
Capsicum annuum L.	18.9	48.25
Capsicum annuum L.	16.25	52.4
Capsicum annuum L.	19.56	40.71
Capsicum annuum L.	23.5	53.01
Capsicum annuum L.	23.91	50.76
Capsicum annuum L.	-99.23	26.55
Capsicum annuum L.	22.83	53.32
Capsicum annuum L.	15.33	51.88
Capsicum annuum L.	15.76	51.94
Capsicum annuum L.	22.56	52.7
Capsicum annuum L.	22.48	49.88
Capsicum annuum L.	22.51	52.93
Capsicum annuum L.	23.48	51.71
Capsicum annuum L.	22.8	48.68
Capsicum annuum L.	22.1	48.31
Capsicum annuum L.	23.25	48.46
Capsicum annuum L.	23.68	53.47
Capsicum annuum L.	22.56	53.78
Capsicum annuum L.	20.6	53.06
Capsicum annuum L.	21.71	53.45
Capsicum annuum L.	21.87	53.62
Capsicum annuum L.	21.28	50.86
Capsicum annuum L.	-85.78927	13.28492
Capsicum annuum L.	-98.674721	20.522223
Capsicum annuum L.	-80.522429	8.002078
Capsicum annuum L.	-71.33	8.42
Capsicum annuum L.	107.714195	-6.931272
Capsicum annuum L.	-47.922319	-16.247527
Capsicum annuum L.	109.222382	-0.077269
Capsicum annuum L.	-76.932993	-12.101746
Capsicum annuum L.	83.404517	18.120191
Capsicum annuum L.	-40.173999	-2.919421
Capsicum annuum L.	106.626565	-6.230052
Capsicum annuum L.	76.395131	10.278669
Capsicum annuum L.	-100.789627	20.551771
Capsicum annuum L.	-97.118857	18.612113
Capsicum annuum L.	152.792788	-27.615231
Capsicum annuum L.	37.887086	40.931147
Capsicum annuum L.	-15.545833	28.064167
Capsicum annuum L.	-77.402442	1.115217
Capsicum annuum L.	-48.625	-17.741667
Capsicum annuum L.	-49.253889	-16.678611
Capsicum annuum L.	-103.418889	20.283889
Capsicum annuum L.	16.319444	48.212778
Capsicum annuum L.	77.762348	13.055208
Capsicum annuum L.	121.056429	14.642175
Capsicum annuum L.	-5.950601	6.131934
Capsicum annuum L.	-3.952347	6.320352
Capsicum annuum L.	25.676234	62.302691
Capsicum annuum L.	-96.716667	17.05
Capsicum annuum L.	18.7667	47.1333
Capsicum annuum L.	-3.96	37.16
Capsicum annuum L.	18.2833	46.1
Capsicum annuum L.	22.4	48.1167
Capsicum annuum L.	112.424153	37.759296
Capsicum annuum L.	104.84	22.96
Capsicum annuum L.	-90.216667	20.033333
Capsicum annuum L.	85.314665	40.850659
Capsicum annuum L.	-89.6168	17.2025
Capsicum annuum L.	-2.61056	38.5172
Capsicum annuum L.	-7.07278	43.0614
Capsicum annuum L.	102.08	47.08
Capsicum annuum L.	-2.92333	40.4175
Capsicum annuum L.	0.140833	42.4183
Capsicum annuum L.	-87.633333	14.45
Capsicum annuum L.	-1.50139	37.7708
Capsicum annuum L.	17.3667	46.2333
Capsicum annuum L.	24.1403	46.155
Capsicum annuum L.	-99.6	18.483333
Capsicum annuum L.	20.4247	46.7831
Capsicum annuum L.	120.624444	23
Capsicum annuum L.	20.3	47.6167
Capsicum annuum L.	-3.36	11.21
Capsicum annuum L.	-6.35	38.91
Capsicum annuum L.	-5.11	36.63
Capsicum annuum L.	-100.1	17.68
Capsicum annuum L.	27.6183	42.2933
Capsicum annuum L.	19.2167	46.8833
Capsicum annuum L.	150.333333	-31
Capsicum annuum L.	-85.4	10.1
Capsicum annuum L.	-3.25	12.81
Capsicum annuum L.	-87.6	14.633333
Capsicum annuum L.	-6.61611	38.9111
Capsicum annuum L.	148	-22.833333
Capsicum annuum L.	-4.06667	39.3167
Capsicum annuum L.	19.9333	47.7833
Capsicum annuum L.	-0.35	39.45
Capsicum annuum L.	-89.6471	15.4051
Capsicum annuum L.	-89.7	20.5
Capsicum annuum L.	-3.16444	40.7553
Capsicum annuum L.	-88.8167	15.4667
Capsicum annuum L.	91.711389	22.794167
Capsicum annuum L.	-90.4203	14.0765
Capsicum annuum L.	20.1333	47.2833
Capsicum annuum L.	-0.326111	42.5931
Capsicum annuum L.	10.5833	43.4
Capsicum annuum L.	-2.78917	43.1578
Capsicum annuum L.	-91.35	15.483333
Capsicum annuum L.	-91.25	14.7
Capsicum annuum L.	102.01	14.15
Capsicum annuum L.	44.85	14.4167
Capsicum annuum L.	-6.31417	39.9725
Capsicum annuum L.	-0.416667	40.2031
Capsicum annuum L.	-80.066667	-3.783333
Capsicum annuum L.	-89.366667	20.85
Capsicum annuum L.	101	13.03
Capsicum annuum L.	-4.17778	38.7111
Capsicum annuum L.	-88.183333	15
Capsicum annuum L.	15.9497	45.75
Capsicum annuum L.	-102	23
Capsicum annuum L.	-3.86083	38.0336
Capsicum annuum L.	-99.1	19.266667
Capsicum annuum L.	-90.266667	16.066667
Capsicum annuum L.	-3	37.91
Capsicum annuum L.	-89.733333	15
Capsicum annuum L.	-3.0375	42.3269
Capsicum annuum L.	25.6856	42.0469
Capsicum annuum L.	-3.93806	43.2097
Capsicum annuum L.	16.0333	39.95
Capsicum annuum L.	0.961944	41.1311
Capsicum annuum L.	32.166667	-26
Capsicum annuum L.	-92.033333	15.4
Capsicum annuum L.	99.6	12.94
Capsicum annuum L.	92.371944	22.675833
Capsicum annuum L.	-3.71306	37.3756
Capsicum annuum L.	23.3411	47.0886
Capsicum annuum L.	-3.135	37.3028
Capsicum annuum L.	-5.32583	39.4542
Capsicum annuum L.	17.8	46.3667
Capsicum annuum L.	92.343056	23.448056
Capsicum annuum L.	-7.17222	39.2072
Capsicum annuum L.	-1.67583	42.5294
Capsicum annuum L.	20.6667	46.55
Capsicum annuum L.	92.287778	21.653333
Capsicum annuum L.	145.833333	-17.166667
Capsicum annuum L.	25.9956	42.3958
Capsicum annuum L.	103.01	21.38
Capsicum annuum L.	-83.516667	10.1
Capsicum annuum L.	-89.433333	17
Capsicum annuum L.	-90.2241	14.7521
Capsicum annuum L.	-84.766667	10.616667
Capsicum annuum L.	-84.416667	10.583333
Capsicum annuum L.	-5.92917	42.2681
Capsicum annuum L.	51.67	32.65
Capsicum annuum L.	-0.996111	39.7486
Capsicum annuum L.	-90.366667	15.483333
Capsicum annuum L.	70.78569	22.344185
Capsicum annuum L.	71.6667	41
Capsicum annuum L.	-0.8	38.48
Capsicum annuum L.	-3.12861	43.2144
Capsicum annuum L.	120.216667	31.416667
Capsicum annuum L.	18.2	47.6167
Capsicum annuum L.	120.583333	15.1
Capsicum annuum L.	145.333333	-16.166667
Capsicum annuum L.	-1.95278	42.0083
Capsicum annuum L.	-4.07389	40.0189
Capsicum annuum L.	24.3167	13.0667
Capsicum annuum L.	-98.416667	21.133333
Capsicum annuum L.	19.5858	47.8028
Capsicum annuum L.	45.4	37.61
Capsicum annuum L.	-4.11722	41.5975
Capsicum annuum L.	-5.53472	42.3453
Capsicum annuum L.	-2.66	38.11
Capsicum annuum L.	36.083333	32.783333
Capsicum annuum L.	14.3	27.53
Capsicum annuum L.	-89.3501	15.1001
Capsicum annuum L.	-87.216667	15.05
Capsicum annuum L.	49.36	14.77
Capsicum annuum L.	-99.45	18.616667
Capsicum annuum L.	-89.575	16.4472
Capsicum annuum L.	105.22	22.09
Capsicum annuum L.	-88.9667	15.3667
Capsicum annuum L.	105.2	21.8
Capsicum annuum L.	-112.257222	26.873333
Capsicum annuum L.	29.634933	36.946051
Capsicum annuum L.	-84.4	10.183333
Capsicum annuum L.	-89.9903	16.6386
Capsicum annuum L.	0.123611	42.0378
Capsicum annuum L.	92.311389	21.124722
Capsicum annuum L.	-89.8969	14.2835
Capsicum annuum L.	150.25	-30.97
Capsicum annuum L.	76.367634	30.34533
Capsicum annuum L.	-100.890248	20.209062
Capsicum annuum L.	132.812431	-12.865287
Capsicum annuum L.	-1.4996	43.43321
Capsicum annuum L.	-54.7	-25.46666
Capsicum annuum L.	-85.8	12.416667
Capsicum annuum L.	-79.7	-1.26666
Capsicum annuum L.	-90.242778	38.35
Capsicum annuum L.	4.688253	52.463175
Capsicum annuum L.	-59.1	3.116667
Capsicum annuum L.	106.829444	-6.174444
Capsicum annuum L.	106.7913	-6.5897
Capsicum annuum L.	-54.905556	5.941111
Capsicum annuum L.	-43.4875	-19.946389
Capsicum annuum L.	16.75	40.533333
Capsicum annuum L.	16.299999	41.216667
Capsicum annuum L.	32.700001	25.883333
Capsicum annuum L.	16.183332	39.616669
Capsicum annuum L.	15.916667	40.5
Capsicum annuum L.	19.8925	40.016388
Capsicum annuum L.	16.35	39.316666
Capsicum annuum L.	7.791431	51.524909
Capsicum annuum L.	11.041531	50.124934
Capsicum annuum L.	-97.017303	20.141452
Capsicum annuum L.	-85.8	11.183333
Capsicum annuum L.	-86.266667	13
Capsicum annuum L.	-80.5575	7.7325
Capsicum annuum L.	-110.433333	28.866667
Capsicum annuum L.	-85.95	11.766667
Capsicum annuum L.	-78.884722	9.188889
Capsicum annuum L.	-79.65	9.3
Capsicum annuum L.	-87.15	12.616667
Capsicum annuum L.	-76.25	-2.916667
Capsicum annuum L.	-66.05	5.3
Capsicum annuum L.	-77.93333	-5.86666
Capsicum annuum L.	-62.9	7
Capsicum annuum L.	-98.166667	23.233333
Capsicum annuum L.	-83.6	8.5
Capsicum annuum L.	-79.1	9.16666
Capsicum annuum L.	-80.679722	7.379445
Capsicum annuum L.	-85.566667	12.516667
Capsicum annuum L.	-73.75	-4.916667
Capsicum annuum L.	-84.6	9.8
Capsicum annuum L.	-76.71666	8.51666
Capsicum annuum L.	-79.84166	9.1625
Capsicum annuum L.	-95.738668	30.06978
Capsicum annuum L.	100.256102	25.563659
Capsicum annuum L.	39.685321	47.686539
Capsicum annuum L.	35.899994	56.842236
Capsicum annuum L.	-53.535833	-25.700556
Capsicum annuum L.	-86.466667	13.616667
Capsicum annuum L.	-85.7875	11.466667
Capsicum annuum L.	-63.66666	10.63333
Capsicum annuum L.	-91.46666	37.13333
Capsicum annuum L.	-86.066667	12.366667
Capsicum annuum L.	-111.57	26.0583
Capsicum annuum L.	125.374053	7.174335
Capsicum annuum L.	-112.46667	27.03333
Capsicum annuum L.	-110.1009	23.8028
Capsicum annuum L.	-110.06667	23.5
Capsicum annuum L.	-113.61452	28.56814
Capsicum annuum L.	-109.993671	23.705227
Capsicum annuum L.	-112.55	26.883333
Capsicum annuum L.	-110.183105	23.882762
Capsicum annuum L.	-80.68333	-1.03333
Capsicum annuum L.	18.48179	60.09197
Capsicum annuum L.	16.98447	59.37549
Capsicum annuum L.	30.021812	-22.334127
Capsicum annuum L.	28.12301	-25.899425
Capsicum annuum L.	-103.417481	25.515429
Capsicum annuum L.	-110.596767	31.232426
Capsicum annuum L.	6.506525	52.792492
Capsicum annuum L.	-3.627778	7.565278
Capsicum annuum L.	11.583333	3.616667
Capsicum annuum L.	36.183333	9.05
Capsicum annuum L.	-8.42248	40.205091
Capsicum annuum L.	-72.759	41.5161
Capsicum annuum L.	-72.4831	41.4061
Capsicum annuum L.	-96.016667	18.716667
Capsicum annuum L.	-93.4775	16.550278
Capsicum annuum L.	-96.799367	18.7235
Capsicum annuum L.	-96.083333	17.666667
Capsicum annuum L.	-90.211389	20.643056
Capsicum annuum L.	-96.360555	18.447778
Capsicum annuum L.	-93.016667	18.15
Capsicum annuum L.	-96.864444	19.873889
Capsicum annuum L.	-96.377222	19.266667
Capsicum annuum L.	-96.102472	16.487667
Capsicum annuum L.	-92.260555	14.908056
Capsicum annuum L.	-97.1	20.5
Capsicum annuum L.	-91.545	17.936667
Capsicum annuum L.	-99.63825	23.246778
Capsicum annuum L.	-97.95	21.583333
Capsicum annuum L.	-98.866667	21.933333
Capsicum annuum L.	-98.349972	21.0148
Capsicum annuum L.	-98.06	23.458889
Capsicum annuum L.	-95.552778	17.651389
Capsicum annuum L.	-95.841944	18.304167
Capsicum annuum L.	-92.233333	15.083333
Capsicum annuum L.	-98.704722	24.045
Capsicum annuum L.	-94.7225	18.296389
Capsicum annuum L.	-70.61945	-3.80972
Capsicum annuum L.	-72.38383	-1.86319
Capsicum annuum L.	-70.09439	1.01056
Capsicum annuum L.	-72.65397	1.96836
Capsicum annuum L.	-69.927222	-4.115556
Capsicum annuum L.	-69.733333	-1.283333
Capsicum annuum L.	-71.77944	-0.93055
Capsicum annuum L.	-73.76806	2.25444
Capsicum annuum L.	-67.69833	3.85111
Capsicum annuum L.	-67.89278	3.89667
Capsicum annuum L.	-72.32611	-0.54302
Capsicum annuum L.	-69.98278	-1.26222
Capsicum annuum L.	-72.78417	2.19528
Capsicum annuum L.	-76.42	0.25
Capsicum annuum L.	-76.577778	0.859722
Capsicum annuum L.	-75.67194	1.6675
Capsicum annuum L.	-70.904444	1.393889
Capsicum annuum L.	-74.85306	-0.1325
Capsicum annuum L.	-69.09333	2.87306
Capsicum annuum L.	-72.43056	1.90481
Capsicum annuum L.	-70.184167	-1.52417
Capsicum annuum L.	-70.815	-1.32267
Capsicum annuum L.	-70.11075	1.25456
Capsicum annuum L.	-67.79608	4.39747
Capsicum annuum L.	-71.10522	-1.10583
Capsicum annuum L.	-68.3675	3.91244
Capsicum annuum L.	-71.01731	0.86494
Capsicum annuum L.	-70.38222	1.32527
Capsicum annuum L.	-69.47464	3.66994
Capsicum annuum L.	-72.54083	-0.68666
Capsicum annuum L.	-71.76258	-2.14922
Capsicum annuum L.	-67.41472	3.52833
Capsicum annuum L.	-67.5025	3.746
Capsicum annuum L.	-70.58256	-0.97105
Capsicum annuum L.	-68.66158	3.96869
Capsicum annuum L.	-70.05172	0.86527
Capsicum annuum L.	-70.43081	-2.50917
Capsicum annuum L.	-70.98586	-2.20467
Capsicum annuum L.	-72.0275	-0.78833
Capsicum annuum L.	-72.59044	-1.68175
Capsicum annuum L.	-67.770261	4.15969
Capsicum annuum L.	-70.68456	0.8498
Capsicum annuum L.	-70.37	-3.77
Capsicum annuum L.	-69.02736	3.88603
Capsicum annuum L.	-76.33074	1.1037
Capsicum annuum L.	-69.81267	-2.76553
Capsicum annuum L.	-70.22672	-1.12197
Capsicum annuum L.	-74.33333	2.58333
Capsicum annuum L.	-72.75933	-1.4155
Capsicum annuum L.	-76.629417	1.077889
Capsicum annuum L.	-76.41325	1.481361
Capsicum annuum L.	-74.14389	3.45639
Capsicum annuum L.	-69.576667	-1.016667
Capsicum annuum L.	-94.683333	17.05
Capsicum annuum L.	6.05	52.5
Capsicum annuum L.	-8.534966	39.318257
Capsicum annuum L.	-99.945126	29.217475
Capsicum annuum L.	11.162624	46.671261
Capsicum annuum L.	8.468917	49.951122
Capsicum annuum L.	11.647181	48.126465
Capsicum annuum L.	27.273716	37.520828
Capsicum annuum L.	5.05	51.55
Capsicum annuum L.	37.616667	6.033333
Capsicum annuum L.	25.301722	52.687972
Capsicum annuum L.	102.374652	0.006302
Capsicum annuum L.	-60.208333	2.45
Capsicum annuum L.	1.844722	8.374167
Capsicum annuum L.	-79.963015	22.399644
Capsicum annuum L.	5.1	52.05
Capsicum annuum L.	48.78722	53.95887
Capsicum annuum L.	48.27108	54.42508
Capsicum annuum L.	48.39165	54.14641
Capsicum annuum L.	48.70714	54.33833
Capsicum annuum L.	-76.151944	-0.097778
Capsicum annuum L.	-91.786389	15.928333
Capsicum annuum L.	-86.501139	12.703278
Capsicum annuum L.	-78.55	-1.56666
Capsicum annuum L.	-84.259722	9.92
Capsicum annuum L.	-120.1224	48.3666
Capsicum annuum L.	28.9	-11.05
Capsicum annuum L.	36.5	33.5
Capsicum annuum L.	27.9	-13.2
Capsicum annuum L.	66.1	28
Capsicum annuum L.	-4.5	41.833
Capsicum annuum L.	71.233	40.983
Capsicum annuum L.	35.1	31.5
Capsicum annuum L.	90.733	27.567
Capsicum annuum L.	91.517	27.617
Capsicum annuum L.	-0.467	39.167
Capsicum annuum L.	-84.3	9.6
Capsicum annuum L.	90.117	27.533
Capsicum annuum L.	-0.914167	39.4719
Capsicum annuum L.	-54	-12
Capsicum annuum L.	72.767	40.767
Capsicum annuum L.	-4.5	37.75
Capsicum annuum L.	-1.22972	39.7353
Capsicum annuum L.	-103	24
Capsicum annuum L.	-119.7	36.9
Capsicum annuum L.	-72	-36
Capsicum annuum L.	10.5	51.2
Capsicum annuum L.	109	62
Capsicum annuum L.	19.5	47.2
Capsicum annuum L.	8.7	9.1
Capsicum annuum L.	-90.083	29.95
Capsicum annuum L.	-3.4	55.4
Capsicum annuum L.	63.9	41.4
Capsicum annuum L.	5.4	52.2
Capsicum annuum L.	37.36	36.1
Capsicum annuum L.	36.7	35.05
Capsicum annuum L.	13.3	47.7
Capsicum annuum L.	34.9	39
Capsicum annuum L.	25	46
Capsicum annuum L.	20.9	44
Capsicum annuum L.	-91	63
Capsicum annuum L.	134	35
Capsicum annuum L.	133	-29
Capsicum annuum L.	25.5	42.7
Capsicum annuum L.	40.5	9.1
Capsicum annuum L.	2.9	45.7
Capsicum annuum L.	-90.517	14.633
Capsicum annuum L.	15.5	49.8
Capsicum annuum L.	-83.767	12.167
Capsicum annuum L.	19.5	49.8
Capsicum annuum L.	-95.183	16.183
Capsicum annuum L.	-84.25	12.15
Capsicum annuum L.	12.6	42
Capsicum annuum L.	-107.4	24.8
Capsicum annuum L.	-99.783	17.983
Capsicum annuum L.	-77.3	18.1
Capsicum annuum L.	-86.3	14.7
Capsicum annuum L.	22.683	-14.933
Capsicum annuum L.	31.2	48.4
Capsicum annuum L.	19.7	48.7
Capsicum annuum L.	100	66
Capsicum annuum L.	20.2	43.9
Capsicum annuum L.	19.1	51.9
Capsicum annuum L.	34.5	45.2
Capsicum annuum L.	-98.783	21.267
Capsicum annuum L.	121.1	23.6
Capsicum annuum L.	-110.92	32.22
Capsicum annuum L.	30	13
Capsicum annuum L.	74.817	34.083
Capsicum annuum L.	91.217	27.283
Capsicum annuum L.	-85	13
Capsicum annuum L.	-4.93083	37.6764
Capsicum annuum L.	44.2	49.5
Capsicum annuum L.	53	32
Capsicum annuum L.	-71.9	4.2
Capsicum annuum L.	-64	-38
Capsicum annuum L.	-1	8
Capsicum annuum L.	8.2	46.8
Capsicum annuum L.	15	46.2
Capsicum annuum L.	-75	-10
Capsicum annuum L.	90.3	23.6
Capsicum annuum L.	44	15
Capsicum annuum L.	-4.77889	37.8808
Capsicum annuum L.	43.283	14.167
Capsicum annuum L.	24.383	12.867
Capsicum annuum L.	44	14
Capsicum annuum L.	116.4	40.2
Capsicum annuum L.	116.7	39.4
Capsicum annuum L.	117.3	32.2
Capsicum annuum L.	13.058889	48.264444
Capsicum annuum L.	6.55	53.2
Capsicum annuum L.	-100.160719	21.089419
Capsicum annuum L.	30.981603	-29.859781
Capsicum annuum L.	-92.508275	15.925807
Capsicum annuum L.	151.011246	-33.865833
Capsicum annuum L.	-99.271797	29.367686
Capsicum annuum L.	4.640577	51.79074
Capsicum annuum L.	-73.851885	7.120864
Capsicum annuum L.	2.485875	6.928323
Capsicum annuum L.	-98.283333	22.2
Capsicum annuum L.	-108.197778	26.742222
Capsicum annuum L.	-92.078333	16.078333
Capsicum annuum L.	-93.546667	18
Capsicum annuum L.	-97.873889	21.184444
Capsicum annuum L.	-98.009722	20.689722
Capsicum annuum L.	-93.209722	16.8725
Capsicum annuum L.	-98.88	19.511667
Capsicum annuum L.	-94.908611	18.261667
Capsicum annuum L.	-91.022778	17.815278
Capsicum annuum L.	-89.603055	19.591667
Capsicum annuum L.	-90.13333	14.93333
Capsicum annuum L.	-105	27.5
Capsicum annuum L.	-89.53333	20.4
Capsicum annuum L.	102.80167	31.66333
Capsicum annuum L.	-99.83333	18.33333
Capsicum annuum L.	-77.20111	0.04306
Capsicum annuum L.	-76	-9.3
Capsicum annuum L.	37.15278	36.19917
Capsicum annuum L.	-90.51667	14.8
Capsicum annuum L.	-95.21667	18.45
Capsicum annuum L.	-98.76667	18.68333
Capsicum annuum L.	20.78222	40.61972
Capsicum annuum L.	-106.91667	26.25
Capsicum annuum L.	-93	16.58333
Capsicum annuum L.	-100.66667	18.33333
Capsicum annuum L.	-78.58972	-3.63028
Capsicum annuum L.	-80.45111	-1.05167
Capsicum annuum L.	-89.05	15.95
Capsicum annuum L.	-88.6	15.58333
Capsicum annuum L.	-96.38333	18.83333
Capsicum annuum L.	-65.18333	-21
Capsicum annuum L.	-89.71667	15.56667
Capsicum annuum L.	45.69667	42.02667
Capsicum annuum L.	-79.43333	-4.21667
Capsicum annuum L.	-105.25	28
Capsicum annuum L.	-79.44444	-0.05861
Capsicum annuum L.	-55.45917	-26.1075
Capsicum annuum L.	110.68	34.7
Capsicum annuum L.	114.38	37.67
Capsicum annuum L.	110.63	26.73
Capsicum annuum L.	113.58	23.55
Capsicum annuum L.	100.7	23.5
Capsicum annuum L.	110.35	22.72
Capsicum annuum L.	95.33	29.33
Capsicum annuum L.	114.68	39.35
Capsicum annuum L.	103.68	22.98
Capsicum annuum L.	102.25	26.67
Capsicum annuum L.	104.68	32.95
Capsicum annuum L.	114.33	30.5
Capsicum annuum L.	120.3	32.85
Capsicum annuum L.	99.46	22.25
Capsicum annuum L.	108.1	23.93
Capsicum annuum L.	109.2	21.67
Capsicum annuum L.	121.25	37.5
Capsicum annuum L.	115.4	31.8
Capsicum annuum L.	119.72	30.23
Capsicum annuum L.	113.07	28.25
Capsicum annuum L.	109.65	28.72
Capsicum annuum L.	110.48	29.13
Capsicum annuum L.	114.3	25.7
Capsicum annuum L.	112.95	25.4
Capsicum annuum L.	-74.217222	4.324722
Capsicum annuum L.	15.786188	48.397907
Capsicum annuum L.	150.925853	-33.67988
Capsicum annuum L.	-75.553488	6.242322
Capsicum annuum L.	-102.272505	19.987908
Capsicum annuum L.	113.18	24.81
Capsicum annuum L.	113.67	23.65
Capsicum annuum L.	113.34	23.12
Capsicum annuum L.	108.11	28.26
Capsicum annuum L.	112.85	35.49
Capsicum annuum L.	116.21	40.02
Capsicum annuum L.	117.72	24.02
Capsicum annuum L.	118.27	32.08
Capsicum annuum L.	118.79	32.05
Capsicum annuum L.	110.05	25.25
Capsicum annuum L.	114.51	37.28
Capsicum annuum L.	108.93	30.29
Capsicum annuum L.	119.43	33.21
Capsicum annuum L.	109.48	29.99
Capsicum annuum L.	117.47	26.72
Capsicum annuum L.	106.61	23.9
Capsicum annuum L.	120.97	29.14
Capsicum annuum L.	110.34	31.04
Capsicum annuum L.	116.99	36.65
Capsicum annuum L.	105.39	25.13
Capsicum annuum L.	117.91	33.48
Capsicum annuum L.	18.4	-4.3
Capsicum annuum L.	22.408333	-5.891666
Capsicum annuum L.	18.316667	0.05
Capsicum annuum L.	-100	24
Capsicum annuum L.	-75.703	7.741392
Capsicum annuum L.	-64.894113	-14.812363
Capsicum annuum L.	-74.02419	7.680141
Capsicum annuum L.	128.25993	38.13606
Capsicum annuum L.	127.97081	35.03194
Capsicum annuum L.	128.10583	37.0925
Capsicum annuum L.	11.56	50.01
Capsicum annuum L.	13.54664	59.388
Capsicum annuum L.	-75.504444	6.058611
Capsicum annuum L.	-97.337704	28.811405
Capsicum annuum L.	-97.347592	26.229493
Capsicum annuum L.	-82.721065	9.531427
Capsicum annuum L.	-94.727909	31.268723
Capsicum annuum L.	-71.52105	19.226507
Capsicum annuum L.	-95.004994	18.373159
Capsicum annuum L.	-105.774046	22.83888
Capsicum annuum L.	-71.887007	-13.546046
Capsicum annuum L.	-100.400743	25.766546
Capsicum annuum L.	-80.609308	22.274527
Capsicum annuum L.	26.858947	60.742158
Capsicum annuum L.	28.190078	61.02953
Capsicum annuum L.	-120.60896	35.20036
Capsicum annuum L.	-52.312389	-24.106833
Capsicum annuum L.	4.41063	51.21545
Capsicum annuum L.	4.83475	51.18188
Capsicum annuum L.	3.71591	51.05167
Capsicum annuum L.	5.09365	51.06785
Capsicum annuum L.	-86.5	15.783
Capsicum annuum L.	-111.56139	31.43722
Capsicum annuum L.	-100.374	19.421
Capsicum annuum L.	-89.387	14.817
Capsicum annuum L.	-75.240833	10.616667
Capsicum annuum L.	-68.48	18.57
Capsicum annuum L.	-98.238895	27.763914
Capsicum annuum L.	-80.024594	40.337317
Capsicum annuum L.	-95.383333	16.35
Capsicum annuum L.	26.716667	58.383333
Capsicum annuum L.	0.433857	52.581774
Capsicum annuum L.	-50.324167	-6.463333
Capsicum annuum L.	13.73833	51.05083
Capsicum annuum L.	14.80778	-7.79433
Capsicum annuum L.	14.96472	-7.57806
Capsicum annuum L.	-92.019338	30.212297
Capsicum annuum L.	102.236	28.624
Capsicum annuum L.	-75	10.75
Capsicum annuum L.	-74.14	-9.1839
Capsicum annuum L.	-74.5	10
Capsicum annuum L.	-65.9119	7.0758
Capsicum annuum L.	-73	8
Capsicum annuum L.	-96.35	17.62
Capsicum annuum L.	-105.266667	22.216667
Capsicum annuum L.	-74.96666	2.95
Capsicum annuum L.	-65.68333	3.81666
Capsicum annuum L.	-88.76	19.9
Capsicum annuum L.	-78.45	9.083333
Capsicum annuum L.	-77.766667	8.333333
Capsicum annuum L.	150.609444	-29.881111
Capsicum annuum L.	151.661111	-25.581389
Capsicum annuum L.	151.827423	-26.11072
Capsicum annuum L.	151.272778	-25.146111
Capsicum annuum L.	147.303056	-23.659167
Capsicum annuum L.	7.76776	48.57125
Capsicum annuum L.	-111.019689	31.553057
Capsicum annuum L.	131.24507	-12.57687
Capsicum annuum L.	174.9	-37.783333
Capsicum annuum L.	120.93639	24.56688
Capsicum annuum L.	120.81514	24.45406
Capsicum annuum L.	103.843457	1.354244
Capsicum annuum L.	-76.01438	5.786086
Capsicum annuum L.	121.053162	22.877629
Capsicum annuum L.	-97.384015	28.995933
Capsicum annuum L.	106.6975	47.789167
Capsicum annuum L.	75.355699	11.927137
Capsicum annuum L.	152.828614	-31.621217
Capsicum annuum L.	-85.100781	12.123119
Capsicum annuum L.	100.583333	25.483333
Capsicum annuum L.	-78.767071	-1.427421
Capsicum annuum L.	-8.343236	43.268277
Capsicum annuum L.	-76.088079	1.844122
Capsicum annuum L.	-80.548683	25.440469
Capsicum annuum L.	-74.365094	4.612407
Capsicum annuum L.	-98.35096	28.482727
Capsicum annuum L.	127.478056	37.485417
Capsicum annuum L.	128.293967	37.334806
Capsicum annuum L.	8.208112	49.224886
Capsicum annuum L.	8.85834	47.23467
Capsicum annuum L.	-2.003068	10.876951
Capsicum annuum L.	-2.883568	10.646141
Capsicum annuum L.	-2.511952	10.053738
Capsicum annuum L.	-2.680466	9.826057
Capsicum annuum L.	-0.22123	6.363546
Capsicum annuum L.	-1.732098	6.682933
Capsicum annuum L.	-0.272613	6.100968
Capsicum annuum L.	-0.283292	6.961843
Capsicum annuum L.	-2.671673	7.469709
Capsicum annuum L.	-1.833365	7.850138
Capsicum annuum L.	-0.790329	5.793565
Capsicum annuum L.	-2.292033	8.670442
Capsicum annuum L.	-0.85217	10.598183
Capsicum annuum L.	-0.67832	7.732084
Capsicum annuum L.	-1.930923	7.591559
Capsicum annuum L.	-1.35915	7.38247
Capsicum annuum L.	-1.903038	7.323393
Capsicum annuum L.	-1.065974	7.652066
Capsicum annuum L.	0.293541	6.992668
Capsicum annuum L.	-2.407617	7.400893
Capsicum annuum L.	-1.734265	7.650108
Capsicum annuum L.	-0.496168	6.499319
Capsicum annuum L.	-2.517285	7.719624
Capsicum annuum L.	-1.403218	6.692364
Capsicum annuum L.	-1.099633	5.614541
Capsicum annuum L.	-0.660366	5.553362
Capsicum annuum L.	-1.015282	5.275965
Capsicum annuum L.	0.372033	7.517661
Capsicum annuum L.	-2.350811	9.559507
Capsicum annuum L.	-1.553187	7.605282
Capsicum annuum L.	-0.566847	5.776935
Capsicum annuum L.	-1.342252	7.77633
Capsicum annuum L.	-2.129695	7.746671
Capsicum annuum L.	-1.784698	8.064028
Capsicum annuum L.	-2.871766	7.272397
Capsicum annuum L.	-2.316592	6.461157
Capsicum annuum L.	-0.049353	7.79676
Capsicum annuum L.	-0.783078	6.705767
Capsicum annuum L.	-0.0577	7.059369
Capsicum annuum L.	-1.866608	6.466871
Capsicum annuum L.	-1.332908	6.426818
Capsicum annuum L.	-0.426202	5.53274
Capsicum annuum L.	-1.305571	10.45116
Capsicum annuum L.	-0.834146	6.093915
Capsicum annuum L.	-0.847407	6.512112
Capsicum annuum L.	-1.656972	6.455369
Capsicum annuum L.	0.798054	6.129205
Capsicum annuum L.	0.520531	5.897446
Capsicum annuum L.	0.694402	6.551366
Capsicum annuum L.	-0.859359	10.791633
Capsicum annuum L.	-1.092831	10.916706
Capsicum annuum L.	-0.988971	9.400034
Capsicum annuum L.	-1.93462	7.128012
Capsicum annuum L.	-0.802474	10.160181
Capsicum annuum L.	-2.220283	9.227906
Capsicum annuum L.	-2.483447	9.807201
Capsicum annuum L.	-0.238164	11.059588
Capsicum annuum L.	-74.714988	5.461041
Capsicum annuum L.	25.858184	63.093937
Capsicum annuum L.	23.983257	61.540726
Capsicum annuum L.	1.6761	10.7955
Capsicum annuum L.	127.9	37.7
Capsicum annuum L.	8.8	47.8
Capsicum annuum L.	7.386894	8.987891
Capsicum annuum L.	-102.966957	23.313399
Capsicum annuum L.	-46.65285	-23.552548
Capsicum annuum L.	-90.987829	18.73442
Capsicum annuum L.	-97.022903	30.657058
Capsicum annuum L.	-4.816667	6.016667
Capsicum annuum L.	-58.683333	1.566667
Capsicum annuum L.	-96.541303	19.178399
Capsicum annuum L.	37.799683	50.911526
Capsicum annuum L.	44.633333	-23.666667
Capsicum annuum L.	15.091666	-5.137499
Capsicum annuum L.	17.7	-0.25
Capsicum annuum L.	13.683333	4.583333
Capsicum annuum L.	1.7731	6.576
Capsicum annuum L.	133.016667	-0.816667
Capsicum annuum L.	-76.924009	39.037576
Capsicum annuum L.	34.829756	30.93
Capsicum annuum L.	-119.409009	36.778515
Capsicum annuum L.	2.870723	13.829529
Capsicum annuum L.	36.811149	-3.386589
Capsicum annuum L.	10.550914	55.318173
Capsicum annuum L.	-85.783333	12.633333
Capsicum annuum L.	-78.216667	8.616667
Capsicum annuum L.	-87.968611	15.7975
Capsicum annuum L.	-86.95	12.666667
Capsicum annuum L.	-88.066667	13.3
Capsicum annuum L.	45.330278	-16.484167
Capsicum annuum L.	-86.633333	12
Capsicum annuum L.	-79.12888	-6.04
Capsicum annuum L.	-80.873611	7.73
Capsicum annuum L.	-69.66666	11.13333
Capsicum annuum L.	-77.198757	1.336051
Capsicum annuum L.	-70.61666	19.25
Capsicum annuum L.	-73.618109	3.8758
Capsicum annuum L.	133.809865	33.795004
Capsicum annuum L.	-77.919167	-6.9882
Capsicum annuum L.	13.291598	51.274963
Capsicum annuum L.	8.041438	50.874909
Capsicum annuum L.	-64.190833	-31.390833
Capsicum annuum L.	-65.151389	-24.441667
Capsicum annuum L.	-65.101389	-31.691389
Capsicum annuum L.	-63.531111	-31.699722
Capsicum annuum L.	-64.217222	-23.365278
Capsicum annuum L.	-79.945	-4.383056
Capsicum annuum L.	-65.983333	-25.166667
Capsicum annuum L.	10.123795	50.073849
Capsicum annuum L.	10.964324	59.180488
Capsicum annuum L.	-75.75	2.5
Capsicum annuum L.	-72	-1
Capsicum annuum L.	-61	1
Capsicum annuum L.	-74.1667	5
Capsicum annuum L.	130.838242	-12.442326
Capsicum annuum L.	130.033533	-15.767605
Capsicum annuum L.	-88.393631	44.247776
Capsicum annuum L.	99.846817	19.976113
Capsicum annuum L.	87.9027	22.7875
Capsicum annuum L.	-101.95	19.41
Capsicum annuum L.	-99.78	21.37
Capsicum annuum L.	-102.23	19.55
Capsicum annuum L.	-100.93	19.5
Capsicum annuum L.	-101.91	18.83
Capsicum annuum L.	-102.05	19.63
Capsicum annuum L.	25.766123	44.434784
Capsicum annuum L.	-8.93861	8.53278
Capsicum annuum L.	-84.73333	11.03333
Capsicum annuum L.	49.22667	-12.85944
Capsicum annuum L.	150.7237	-30.716729
Capsicum annuum L.	-79.05	-2.9
Capsicum annuum L.	109.17663	18.745108
Capsicum annuum L.	110.351669	25.175621
Capsicum annuum L.	113.217309	25.22845
Capsicum annuum L.	-86.619143	14.819222
Capsicum annuum L.	-100.390622	22.559433
Capsicum annuum L.	-96.645875	32.871735
Capsicum annuum L.	76.375937	10.776729
Capsicum annuum L.	-80.4987	25.609
Capsicum annuum L.	-93.178	44.7316
Capsicum annuum L.	-80.3985	27.0816
Capsicum annuum L.	-81.1486	29.0635
Capsicum annuum L.	-81.9155	26.5757
Capsicum annuum L.	-0.620415	51.469996
Capsicum annuum L.	14.416667	50.083333
Capsicum annuum L.	-106.625555	25.419167
Capsicum annuum L.	-100.195833	17.4025
Capsicum annuum L.	-99.758333	25.791667
Capsicum annuum L.	143.2	-13.966667
Capsicum annuum L.	145.483333	-17.266667
Capsicum annuum L.	145	-16.5
Capsicum annuum L.	145.883333	-17.35
Capsicum annuum L.	148.633333	-20.2
Capsicum annuum L.	-44.221919	-2.537779
Capsicum annuum L.	-102.753514	20.753369
Capsicum annuum L.	-96.446328	15.77004
Capsicum annuum L.	-97.623333	19.375
Capsicum annuum L.	-105.721667	25.34
Capsicum annuum L.	-99.688333	21.546667
Capsicum annuum L.	-95.408333	16.508333
Capsicum annuum L.	-98.258333	22.355
Capsicum annuum L.	-99.718611	21.266667
Capsicum annuum L.	-107.55	25.363333
Capsicum annuum L.	-103.5954	20.158691
Capsicum annuum L.	-103.853333	19.708333
Capsicum annuum L.	11.12	49.67
Capsicum annuum L.	23.183333	2.666667
Capsicum annuum L.	23.766667	3.466667
Capsicum annuum L.	22.033333	2.433333
Capsicum annuum L.	35.5	-9.1
Capsicum annuum L.	16.533333	-3.066667
Capsicum annuum L.	18.166667	-2.033333
Capsicum annuum L.	34.583333	8.25
Capsicum annuum L.	-51.7175	-17.921111
Capsicum annuum L.	-80.778889	7.8875
Capsicum annuum L.	-76.6	-2.683333
Capsicum annuum L.	-58.21666	6.49666
Capsicum annuum L.	-96.1	17.833333
Capsicum annuum L.	-95.03972	16.69805
Capsicum annuum L.	-61.63333	4.38333
Capsicum annuum L.	-72.666667	-12.95
Capsicum annuum L.	-85.352778	10.333333
Capsicum annuum L.	-85.628651	11.071571
Capsicum annuum L.	-99.432485	29.779425
Capsicum annuum L.	131.04361	-13.73492
Capsicum annuum L.	134.951667	-12.480278
Capsicum annuum L.	130.65899	-13.66638
Capsicum annuum L.	130.49549	-13.39259
Capsicum annuum L.	-71.506667	18.093889
Capsicum annuum L.	-94.088333	16.453889
Capsicum annuum L.	-80.585	8.625
Capsicum annuum L.	-78.25	8.866667
Capsicum annuum L.	24.7167	58.3628
Capsicum annuum L.	25.07435	59.47422
Capsicum annuum L.	27.416666	58.05
Capsicum annuum L.	25.34327	58.88863
Capsicum annuum L.	75.358577	19.887911
Capsicum annuum L.	-100.058481	21.297548
Capsicum annuum L.	-102.51386	20.606878
Capsicum annuum L.	151.547496	-27.602047
Capsicum annuum L.	152.708333	-27.525
Capsicum annuum L.	8.374782	51.574922
Capsicum annuum L.	8.041434	52.324925
Capsicum annuum L.	10.708186	50.274934
Capsicum annuum L.	-108.23972	27.66194
Capsicum annuum L.	-107.875	27.256944
Capsicum annuum L.	-70.77	19.38
Capsicum annuum L.	45.37353	39.28618
Capsicum annuum L.	-89.571902	20.80293
Capsicum annuum L.	-106.728559	24.451172
Capsicum annuum L.	-99.015215	30.225779
Capsicum annuum L.	-86.343552	39.959999
Capsicum annuum L.	-98.462222	19.273611
Capsicum annuum L.	-98.402778	19.135
Capsicum annuum L.	-97.773333	18.8675
Capsicum annuum L.	-97.550555	18.533611
Capsicum annuum L.	-98.516667	18.568611
Capsicum annuum L.	-98.404722	18.887222
Capsicum annuum L.	-98.444444	18.711111
Capsicum annuum L.	145.7947	-17.1052
Capsicum annuum L.	1.380738	10.261867
Capsicum annuum L.	6.627252	50.704868
Capsicum annuum L.	-107.522222	24.975
Capsicum annuum L.	-107.214444	24.869444
Capsicum annuum L.	117.37	24.52
Capsicum annuum L.	100.83	24.45
Capsicum annuum L.	110.32	19.7
Capsicum annuum L.	110.48	24.78
Capsicum annuum L.	113.97	34.72
Capsicum annuum L.	114.42	35.05
Capsicum annuum L.	103.85	31.68
Capsicum annuum L.	112.15	37.55
Capsicum annuum L.	122.05	46.08
Capsicum annuum L.	-99.4367	27.0416
Capsicum annuum L.	-90.2625	18.64667
Capsicum annuum L.	-100.19611	29.49771
Capsicum annuum L.	-100.797998	22.22314
Capsicum annuum L.	-97.60412	26.50549
Capsicum annuum L.	-97.800704	30.425568
Capsicum annuum L.	-105.657746	26.922194
Capsicum annuum L.	5.8	53.2
Capsicum annuum L.	-70.634167	-33.583056
Capsicum annuum L.	-71	-30
Capsicum annuum L.	-72.985389	-41.319472
Capsicum annuum L.	-72.560833	-37.098056
Capsicum annuum L.	-68.242778	10.458333
Capsicum annuum L.	-91.066667	17.6
Capsicum annuum L.	-92.883333	15.508333
Capsicum annuum L.	-93.441389	16.904167
Capsicum annuum L.	-94.633333	17.766667
Capsicum annuum L.	-97.433333	18.333333
Capsicum annuum L.	-94.374444	18.093056
Capsicum annuum L.	-91.535555	17.806944
Capsicum annuum L.	-90.734444	18.606667
Capsicum annuum L.	-110.659206	29.897143
Capsicum annuum L.	150.557246	-33.683048
Capsicum annuum L.	-92.801667	18.168333
Capsicum annuum L.	-92.393333	18.066667
Capsicum annuum L.	-92.264109	17.934044
Capsicum annuum L.	21.57	50.7
Capsicum annuum L.	128.2	41.42
Capsicum annuum L.	113.8	35.47
Capsicum annuum L.	106.85	22.35
Capsicum annuum L.	100.8	22.02
Capsicum annuum L.	116.1	39.93
Capsicum annuum L.	-76.295194	3.836194
Capsicum annuum L.	-76.486155	3.447869
Capsicum annuum L.	-9.424843	38.720692
Capsicum annuum L.	44.657987	40.157723
Capsicum annuum L.	10.874862	47.824906
Capsicum annuum L.	11.87489	50.324944
Capsicum annuum L.	-48.937756	-16.306749
Capsicum annuum L.	-37.34111	-5.233311
Capsicum annuum L.	79.623014	18.294564
Capsicum annuum L.	74.861499	12.872496
Capsicum annuum L.	-99.211826	19.69078
Capsicum annuum L.	0.341804	40.575216
Capsicum annuum L.	103.98	22.4
Capsicum annuum L.	17.3667	47.95
Capsicum annuum L.	-92.033333	15.15
Capsicum annuum L.	20.8031	41.5317
Capsicum annuum L.	18.8667	47.6833
Capsicum annuum L.	-1.69444	42.2189
Capsicum annuum L.	19.1667	46.1167
Capsicum annuum L.	2.16	41.38
Capsicum annuum L.	104.18	21.58
Capsicum annuum L.	-4.95417	38.485
Capsicum annuum L.	23.1303	46.0872
Capsicum annuum L.	121.466667	14.3
Capsicum annuum L.	22.9922	42.2861
Capsicum annuum L.	-2.39028	37.0511
Capsicum annuum L.	20.15	46.25
Capsicum annuum L.	64.489746	29.40132
Capsicum annuum L.	-2.66056	41.1111
Capsicum annuum L.	-80.85	8.316667
Capsicum annuum L.	-1.79833	39.2381
Capsicum annuum L.	18.45	47.55
Capsicum annuum L.	147	-19.5
Capsicum annuum L.	-83.7	9.383333
Capsicum annuum L.	99	18.11
Capsicum annuum L.	73.796089	24.837525
Capsicum annuum L.	-0.878056	41.6575
Capsicum annuum L.	45.74	36.74
Capsicum annuum L.	-90.1168	16.7881
Capsicum annuum L.	120.726694	18.167694
Capsicum annuum L.	-5.43333	43.4825
Capsicum annuum L.	-90.7583	17.2278
Capsicum annuum L.	-92.133333	16.25
Capsicum annuum L.	-5.36944	36.9408
Capsicum annuum L.	-107.333333	26.5
Capsicum annuum L.	120.8	15.466667
Capsicum annuum L.	-83.116667	9.716667
Capsicum annuum L.	145.5	-16.666667
Capsicum annuum L.	60.7	41.77
Capsicum annuum L.	121.361878	31.090475
Capsicum annuum L.	43.95	15.6667
Capsicum annuum L.	103.41	16.08
Capsicum annuum L.	-4.59444	40.9972
Capsicum annuum L.	0.53	40.81
Capsicum annuum L.	22.2503	45.4778
Capsicum annuum L.	92.064267	21.5562
Capsicum annuum L.	15.58	26.11
Capsicum annuum L.	-1.11	38.18
Capsicum annuum L.	44.2833	14.8
Capsicum annuum L.	-89.4501	16.6667
Capsicum annuum L.	16.9667	47.6333
Capsicum annuum L.	78.41	42.5
Capsicum annuum L.	-2.41333	43.0342
Capsicum annuum L.	2.98	42.28
Capsicum annuum L.	21.1333	46.3333
Capsicum annuum L.	20.0833	46.95
Capsicum annuum L.	104.08	22.26
Capsicum annuum L.	151.666667	-25.666667
Capsicum annuum L.	-84.283333	10.45
Capsicum annuum L.	91.16	27.66
Capsicum annuum L.	25.8703	43.5381
Capsicum annuum L.	-48.16667	-15.3
Capsicum annuum L.	65.79	38.86
Capsicum annuum L.	18.6167	46
Capsicum annuum L.	16.8	46.4
Capsicum annuum L.	104.86	22.48
Capsicum annuum L.	10.25	24.83
Capsicum annuum L.	-5.25583	38.9864
Capsicum annuum L.	37.9	13.35
Capsicum annuum L.	-90.783333	14.766667
Capsicum annuum L.	-91.3689	14.3091
Capsicum annuum L.	23.11	40.64
Capsicum annuum L.	102.11	17.13
Capsicum annuum L.	-63.35	-17.8
Capsicum annuum L.	100.1	7.03
Capsicum annuum L.	-6.58361	39.4853
Capsicum annuum L.	30.583333	-16.016667
Capsicum annuum L.	-98.11	19.45
Capsicum annuum L.	-2.1	11.1
Capsicum annuum L.	117.280555	31.863888
Capsicum annuum L.	-89.966667	14
Capsicum annuum L.	50.88	36.8
Capsicum annuum L.	49.85	40.4333
Capsicum annuum L.	23.5822	48.0039
Capsicum annuum L.	26.0833	45.1228
Capsicum annuum L.	61.12	41.45
Capsicum annuum L.	22.8333	41.4
Capsicum annuum L.	-2.27972	38.515
Capsicum annuum L.	-89.73	13.61
Capsicum annuum L.	-5.71417	38.0386
Capsicum annuum L.	-5.35028	38.3711
Capsicum annuum L.	-88.2	15.16
Capsicum annuum L.	-88.55	15
Capsicum annuum L.	-90.1167	15.2925
Capsicum annuum L.	18.2	46.35
Capsicum annuum L.	-5.52889	37.6547
Capsicum annuum L.	-0.61	38.76
Capsicum annuum L.	25.0075	41.9283
Capsicum annuum L.	120.500194	17.94225
Capsicum annuum L.	19.2667	46.5333
Capsicum annuum L.	71.66	41.52
Capsicum annuum L.	-91.05	14.533333
Capsicum annuum L.	-87.173699	12.84293
Capsicum annuum L.	15.5833	40.6667
Capsicum annuum L.	-1.91	38.7222
Capsicum annuum L.	145	-18.166667
Capsicum annuum L.	151.833333	-25.333333
Capsicum annuum L.	100.574722	14.563056
Capsicum annuum L.	28.033334	43.700001
Capsicum annuum L.	-3.60639	39.2206
Capsicum annuum L.	-90.2942	13.9141
Capsicum annuum L.	-0.198611	40.6464
Capsicum annuum L.	18.0333	45.8833
Capsicum annuum L.	-88.666672	15.715713
Capsicum annuum L.	-6.41528	42.6161
Capsicum annuum L.	-91.56	14.3
Capsicum annuum L.	75.16	42.83
Capsicum annuum L.	-3.5675	43.1839
Capsicum annuum L.	145.333333	-17.5
Capsicum annuum L.	-2.84028	38.6111
Capsicum annuum L.	17.9167	47.65
Capsicum annuum L.	40.016668	11.183333
Capsicum annuum L.	-5.22861	40.4986
Capsicum annuum L.	103.45	21.58
Capsicum annuum L.	-6.76	38.31
Capsicum annuum L.	121.424083	12.650583
Capsicum annuum L.	59.44	42.4
Capsicum annuum L.	23.1364	45.7714
Capsicum annuum L.	18.9167	46.8
Capsicum annuum L.	104.05	17.03
Capsicum annuum L.	-90.4951	15.0855
Capsicum annuum L.	-89.033333	15
Capsicum annuum L.	-90.8502	14.2025
Capsicum annuum L.	50.2	32.9
Capsicum annuum L.	121.226111	23.305833
Capsicum annuum L.	-89.149998	21.083333
Capsicum annuum L.	69.33	30.36
Capsicum annuum L.	-54.876111	-2.536667
Capsicum annuum L.	-1.651618	42.828954
Capsicum annuum L.	-100.291061	25.960854
Capsicum annuum L.	102.624339	18.075624
Capsicum annuum L.	120.442603	23.47123
Capsicum annuum L.	-76.56152	3.257161
Capsicum annuum L.	30.982458	-29.643158
Capsicum annuum L.	-106.5134	31.747103
Capsicum annuum L.	-121.500866	38.480964
Capsicum annuum L.	-79.483333	-1.1
Capsicum annuum L.	103.624907	1.559382
Capsicum annuum L.	-109.961045	29.5771
Capsicum annuum L.	-73.65727	4.12504
Capsicum annuum L.	-74.16746	10.65168
Capsicum annuum L.	-76.25243	7.02583
Capsicum annuum L.	-76.89871	7.6198
Capsicum annuum L.	-74.791638	3.362262
Capsicum annuum L.	-78.466667	1.366667
Capsicum annuum L.	-74.924767	5.06462
Capsicum annuum L.	-59.5	4.05
Capsicum annuum L.	-72.718036	7.864235
Capsicum annuum L.	-77.165746	5.932213
Capsicum annuum L.	-76.33794	3.66136
Capsicum annuum L.	-74.788902	4.2848
Capsicum annuum L.	-76.007819	5.390915
Capsicum annuum L.	-75.51658	5.87709
Capsicum annuum L.	-75.81084	4.41923
Capsicum annuum L.	22.616667	-9.166667
Capsicum annuum L.	16.671066	47.803932
Capsicum annuum L.	9.978676	48.39912
Capsicum annuum L.	-47.651111	-7.3175
Capsicum annuum L.	-69.55	-10.83333
Capsicum annuum L.	10.72237	59.97258
Capsicum annuum L.	10.7137	59.4409
Capsicum annuum L.	11.0657	60.0069
Capsicum annuum L.	10.3379	60.2246
Capsicum annuum L.	10.2757	59.6885
Capsicum annuum L.	-37.953039	-11.858586
Capsicum annuum L.	77.167613	10.260362
Capsicum annuum L.	-59.16666	2.41666
Capsicum annuum L.	-87.365	14.94
Capsicum annuum L.	-91.61	17.26
Capsicum annuum L.	-71.81666	-3.16666
Capsicum annuum L.	-85.50833	13.50555
Capsicum annuum L.	-85	11
Capsicum annuum L.	119.306111	26.061389
Capsicum annuum L.	110.5311	-7.669794
Capsicum annuum L.	-67.884167	3.64
Capsicum annuum L.	-75.315472	9.5495
Capsicum annuum L.	-100.1575	25.270556
Capsicum annuum L.	135.2	34.883301
Capsicum annuum L.	-75.729153	20.835006
Capsicum annuum L.	-73.641111	-11.559722
Capsicum annuum L.	-69.5	19
Capsicum annuum L.	-72.347017	19.444271
Capsicum annuum L.	-73.882683	40.865131
Capsicum annuum L.	-71.1	-10.07
Capsicum annuum L.	151.130279	-33.720893
Capsicum annuum L.	-99.141667	23.108333
Capsicum annuum L.	-99.275	23.425
Capsicum annuum L.	-99.275	22.825
Capsicum annuum L.	102.655625	25.303744
Capsicum annuum L.	100.53669	5.36594
Capsicum annuum L.	-5.269256	6.95598
Capsicum annuum L.	4.35	50.85
Capsicum annuum L.	114.141469	22.491683
Capsicum annuum L.	30.093611	-29.907778
Capsicum annuum L.	-80.45	22.48333
Capsicum annuum L.	-82.645172	22.952896
Capsicum annuum L.	-83.17	22.75
Capsicum annuum L.	-88.879883	17.020131
Capsicum annuum L.	-58.585278	-23.901667
Capsicum annuum L.	-93.267	18
Capsicum annuum L.	-98.641667	23.658333
Capsicum annuum L.	-95.233	16.567
Capsicum annuum L.	-98.752	18.955
Capsicum annuum L.	-63.25	6.93333
Capsicum annuum L.	-74.433333	4.96666
Capsicum annuum L.	-74.65722	4.46073
Capsicum annuum L.	-5.75	6.983333
Capsicum annuum L.	45.116667	2.15
Capsicum annuum L.	-86.85139	14.19556
Capsicum annuum L.	-99.033	22.567
Capsicum annuum L.	-89.935556	18.5675
Capsicum annuum L.	-52.5	-1.25
Capsicum annuum L.	10.026347	56.884022
Capsicum annuum L.	-97.848999	22.282135
Capsicum annuum L.	-93.829167	17.391667
Capsicum annuum L.	-94.097778	18.045556
[truncated: 968 more rows]
