# Supplementary material for: Modeling the Historical and Future Potential Global Distribution of the Pepper Weevil Anthonomus eugenii Using the Ensemble Approach
Source: Insects. 2025 Aug 3;16(8):803. doi: 10.3390/insects16080803 (PMC12386567; doi:10.3390/insects16080803)
Supplement: Supplementary file 1 [file insects-16-00803-s001.zip › Table S3. Global presence coordinates of C. frutescens..csv]

Modeling the historical and future potential global distribution of the pepper weevil Anthonomus eugenii using the ensemble approach Insects Kaitong Xiao 1, 2, Lei Ling 3, Ruixiong Deng 1, 2, Beibei Huang 1, 2, Qiang Wu 1, 2, Yu Cao 1, 2, Hang Ning 1, 2, * and Hui Chen 4, * 1 Hubei Key Laboratory of Biological Resources Protection and Utilization (Hubei Minzu University), Enshi, 445000 Hubei, Chi…
Table S3. Global presence coordinates of C. frutescens.
species	decimalLongitude	decimalLatitude
Capsicum frutescens	146.833333	-6.75
Capsicum frutescens	143.458333	-4.625
Capsicum frutescens	80.595871	7.271248
Capsicum frutescens	98.566933	24.448439
Capsicum frutescens	100.799775	22.01071
Capsicum frutescens	104.702829	23.125462
Capsicum frutescens	9.65	4.85
Capsicum frutescens	-96.72	17.067778
Capsicum frutescens	-96.945833	18.885833
Capsicum frutescens	-100.288889	19.009167
Capsicum frutescens	-97.8475	22.169722
Capsicum frutescens	-89.017778	20.931389
Capsicum frutescens	-94.59	17.25
Capsicum frutescens	121.226111	23.305833
Capsicum frutescens	121.456667	25.121111
Capsicum frutescens	120.781944	23.787778
Capsicum frutescens	121.043056	23.155278
Capsicum frutescens	120.624444	23
Capsicum frutescens	33.848471	-19.045723
Capsicum frutescens	33.143337	-19.011666
Capsicum frutescens	-96.4625	15.73472
Capsicum frutescens	-75.091778	0.516083
Capsicum frutescens	-71.29575	1.012639
Capsicum frutescens	-76.660972	1.183944
Capsicum frutescens	-70.891667	1.4
Capsicum frutescens	-75.470317	1.085867
Capsicum frutescens	-69.97694	-1.26222
Capsicum frutescens	-72.45719	1.851
Capsicum frutescens	-72.79383	-1.43981
Capsicum frutescens	-72.044	-2.14103
Capsicum frutescens	-70.32031	-3.19822
Capsicum frutescens	-70.06139	-2.99394
Capsicum frutescens	-71.76258	-2.14922
Capsicum frutescens	-69.09333	2.87306
Capsicum frutescens	-70.63403	-0.99208
Capsicum frutescens	-72.66083	1.96836
Capsicum frutescens	-68.42033	3.89522
Capsicum frutescens	-76.77875	0.299
Capsicum frutescens	-69.74381	-2.88814
Capsicum frutescens	-72.56933	-1.71319
Capsicum frutescens	-70.01	-4.13
Capsicum frutescens	-69.695725	0.665264
Capsicum frutescens	-70.60833	-2.39222
Capsicum frutescens	-69.37278	3.76183
Capsicum frutescens	-71.08472	-1.10139
Capsicum frutescens	-72.38972	-0.61863
Capsicum frutescens	-72.64389	2.55
Capsicum frutescens	-70.11075	1.25456
Capsicum frutescens	-70.68456	0.84425
Capsicum frutescens	-70.25939	-1.0905
Capsicum frutescens	-70.38222	1.32527
Capsicum frutescens	-67.89778	3.89092
Capsicum frutescens	-70.61945	-3.80972
Capsicum frutescens	-70.45053	-1.00836
Capsicum frutescens	-72.165	-0.54888
Capsicum frutescens	-72.0275	-0.78833
Capsicum frutescens	-67.6799	3.864
Capsicum frutescens	-69.58722	-1.324163
Capsicum frutescens	-67.98369	4.846
Capsicum frutescens	-70.50556	1.1045
Capsicum frutescens	-76.33074	1.1037
Capsicum frutescens	-70.09439	1.01056
Capsicum frutescens	10.33	-2.285
Capsicum frutescens	-8.42248	40.205091
Capsicum frutescens	88.352081	22.681169
Capsicum frutescens	-121.75364	38.53907
Capsicum frutescens	-46.135527	-15.917705
Capsicum frutescens	-53.217778	-22.684083
Capsicum frutescens	-53.615556	-22.856722
Capsicum frutescens	-66.167397	18.328987
Capsicum frutescens	-47.50357	-4.953955
Capsicum frutescens	114.023807	22.450926
Capsicum frutescens	32.341747	-27.966109
Capsicum frutescens	74.400496	16.756643
Capsicum frutescens	7.794	17.142
Capsicum frutescens	41.11667	9.23333
Capsicum frutescens	122.311	7.523
Capsicum frutescens	123.169	8.389
Capsicum frutescens	120.736	16.628
Capsicum frutescens	122.317	16.683
Capsicum frutescens	122.43	17.059
Capsicum frutescens	121.331	16.953
Capsicum frutescens	125.532	8.946
Capsicum frutescens	124.464	8.227
Capsicum frutescens	123.64	13.381
Capsicum frutescens	-96.88	17.88
Capsicum frutescens	-96.83	17.53
Capsicum frutescens	-97.86	17.04
Capsicum frutescens	-43.161669	-22.435345
Capsicum frutescens	-74.31166	18.371123
Capsicum frutescens	55.53241	-21.13317
Capsicum frutescens	-53.24036	3.91451
Capsicum frutescens	-41.333333	-12.333333
Capsicum frutescens	-84.226408	33.802305
Capsicum frutescens	-83.74826	22.613556
Capsicum frutescens	-54	-12
Capsicum frutescens	-66.46	18.22
Capsicum frutescens	-90.2	15.8
Capsicum frutescens	28.9	-11.1
Capsicum frutescens	32.1	-11
Capsicum frutescens	28.7	-9.3
Capsicum frutescens	29.3	-9.9
Capsicum frutescens	27.9	-13.2
Capsicum frutescens	-75	-10
Capsicum frutescens	28.4	-13.15
Capsicum frutescens	28.2	-12.9
Capsicum frutescens	28.1	-13.4
Capsicum frutescens	28.2	-13.1
Capsicum frutescens	-103	24
Capsicum frutescens	17.9	-11.2
Capsicum frutescens	27.75	-13.6
Capsicum frutescens	-84.3	9.6
Capsicum frutescens	-77.3	18.1
Capsicum frutescens	15.017	-5.917
Capsicum frutescens	32.665556	-27.554167
Capsicum frutescens	-39.166667	-14.8
Capsicum frutescens	-66.980867	18.182055
Capsicum frutescens	-69.799922	18.518875
Capsicum frutescens	-41.289353	-21.76202
Capsicum frutescens	-41.431389	-13.431111
Capsicum frutescens	-35.201111	-5.848056
Capsicum frutescens	-35.376944	-6.24
Capsicum frutescens	-45.0475	-23.1
Capsicum frutescens	-79.880083	-3.242447
Capsicum frutescens	-79.997499	-3.601864
Capsicum frutescens	-84.514626	10.355507
Capsicum frutescens	-72.841628	2.540662
Capsicum frutescens	-41.053333	-6.887222
Capsicum frutescens	-79.625532	0.85238
Capsicum frutescens	-75.223056	-10.254722
Capsicum frutescens	-92.617638	15.764998
Capsicum frutescens	-48.873056	-1.736111
Capsicum frutescens	-48.525278	-0.714167
Capsicum frutescens	-52.1725	-3.182222
Capsicum frutescens	-71.104796	6.281167
Capsicum frutescens	107.757196	-6.971736
Capsicum frutescens	-36.032463	-9.152583
Capsicum frutescens	-54.2	3.83333
Capsicum frutescens	46.85	-16.33333
Capsicum frutescens	-80.185075	-3.593372
Capsicum frutescens	-80.089247	-3.465403
Capsicum frutescens	-84.66307	10.467945
Capsicum frutescens	-90.725	18.608333
Capsicum frutescens	-96.208333	15.841667
Capsicum frutescens	-55.853611	-1.762778
Capsicum frutescens	-54.939444	-2.509167
Capsicum frutescens	-88.19	39.66599
Capsicum frutescens	-82.459896	28.852545
Capsicum frutescens	-81.161794	29.046034
Capsicum frutescens	-81.04393	25.522516
Capsicum frutescens	-80.468232	26.646101
Capsicum frutescens	-36.444074	-8.522382
Capsicum frutescens	-61.392417	10.641959
Capsicum frutescens	-79.366667	-0.583333
Capsicum frutescens	32.700001	25.883333
Capsicum frutescens	-56.009997	-20.900708
Capsicum frutescens	139.69172	35.689568
Capsicum frutescens	-100	24
Capsicum frutescens	0.733333	6.883333
Capsicum frutescens	11.61	3.85
Capsicum frutescens	13.61	3.16
Capsicum frutescens	1.73333	10.56667
Capsicum frutescens	-13.376944	9.705556
Capsicum frutescens	-13.53	10.45
Capsicum frutescens	2.683333	6.966667
Capsicum frutescens	1.2	9.55
Capsicum frutescens	10.4	5.4
Capsicum frutescens	9.933333	4.966667
Capsicum frutescens	2.55222	7.36194
Capsicum frutescens	2.64	9.34917
Capsicum frutescens	13.58	7.31
Capsicum frutescens	11.23	4.75
Capsicum frutescens	9.66	4.16
Capsicum frutescens	-61	-13.6
Capsicum frutescens	-62.8	-14.73333
Capsicum frutescens	-68.083333	-14.233333
Capsicum frutescens	44.498056	-18.013889
Capsicum frutescens	-76.7	-0.03333
Capsicum frutescens	-79.7	-1.266667
Capsicum frutescens	-0.60833	6.23361
Capsicum frutescens	31.53333	1.71666
Capsicum frutescens	38.41972	-5.09138
Capsicum frutescens	38.73	-4.93583
Capsicum frutescens	11.17138	-1.04944
Capsicum frutescens	36.71611	-8.81555
Capsicum frutescens	-68.46666	-14.43333
Capsicum frutescens	38.03472	-4.27722
Capsicum frutescens	-78.166667	8.766667
Capsicum frutescens	35.91972	-3.22583
Capsicum frutescens	29.63583	-4.65305
Capsicum frutescens	-72.65777	-12.965
Capsicum frutescens	-7.166667	7.4
Capsicum frutescens	-79.16667	-1.08333
Capsicum frutescens	-91.95	15.4
Capsicum frutescens	-89.7	14.33333
Capsicum frutescens	-90.03333	14.26667
Capsicum frutescens	-91.33333	14.16667
Capsicum frutescens	-91.45	14.58333
Capsicum frutescens	-89.27	15.20583
Capsicum frutescens	-90.80556	14.48083
Capsicum frutescens	-92.05583	14.91056
Capsicum frutescens	-79.44667	-0.11
Capsicum frutescens	-67.5825	-1.03861
Capsicum frutescens	-93.1	16.75
Capsicum frutescens	-67.56667	-14.46667
Capsicum frutescens	-66.13333	-11.01667
Capsicum frutescens	-92.63333	16.75
Capsicum frutescens	-86.86667	14.05
Capsicum frutescens	-79.46667	-4.4
Capsicum frutescens	-80.01667	-3.76667
Capsicum frutescens	-80.28333	-1.16667
Capsicum frutescens	104.9	25.08
Capsicum frutescens	105.6	27.15
Capsicum frutescens	102.25	26.67
Capsicum frutescens	115.65	22.95
Capsicum frutescens	105.47	25.12
Capsicum frutescens	114.47	22.8
Capsicum frutescens	115.77	23.93
Capsicum frutescens	118.17	26.65
Capsicum frutescens	107.78	35.2
Capsicum frutescens	108.93	30.3
Capsicum frutescens	104.68	32.95
Capsicum frutescens	101.88	30.88
Capsicum frutescens	97.85	29.67
Capsicum frutescens	120.57	27.67
Capsicum frutescens	109.45	19.23
Capsicum frutescens	108.25	27.93
Capsicum frutescens	114.3	25.7
Capsicum frutescens	108.1	23.93
Capsicum frutescens	109.05	19.25
Capsicum frutescens	110.8	24.17
Capsicum frutescens	110.92	23.38
Capsicum frutescens	112.18	23.92
Capsicum frutescens	110.85	21.92
Capsicum frutescens	107.33	33.15
Capsicum frutescens	117.48	27.37
Capsicum frutescens	113.8	35.2
Capsicum frutescens	3.361124	6.525258
Capsicum frutescens	76.958372	10.33065
Capsicum frutescens	-76.433333	-0.25
Capsicum frutescens	-84.10491	9.930234
Capsicum frutescens	-67.415742	-16.518811
Capsicum frutescens	-76.966667	-0.933333
Capsicum frutescens	-76.781944	-0.749444
Capsicum frutescens	-75.366389	-0.921111
Capsicum frutescens	-79.36666	-0.35
Capsicum frutescens	-78.95	0.81666
Capsicum frutescens	-94.683	16.910361
Capsicum frutescens	73.085595	22.241161
Capsicum frutescens	76.428002	11.069422
Capsicum frutescens	69.666932	23.242
Capsicum frutescens	72.928871	22.564518
Capsicum frutescens	76.936638	8.524139
Capsicum frutescens	-92.298711	15.125891
Capsicum frutescens	128.737278	-15.837944
Capsicum frutescens	146.2761	-6.273564
Capsicum frutescens	146.709431	-6.540233
Capsicum frutescens	146.876096	-6.6069
Capsicum frutescens	38.373851	-4.854993
Capsicum frutescens	3.577401	6.526903
Capsicum frutescens	152.968745	-25.970628
Capsicum frutescens	152.869097	-26.847139
Capsicum frutescens	7.634299	11.789755
Capsicum frutescens	44.65873	40.157301
Capsicum frutescens	-35.699056	-9.659817
Capsicum frutescens	106.615656	-7.323205
Capsicum frutescens	121.042343	14.628796
Capsicum frutescens	-84.371078	9.985691
Capsicum frutescens	152.985658	-27.401556
Capsicum frutescens	-79.583333	-3.316667
Capsicum frutescens	100.350573	16.436125
Capsicum frutescens	131.50112	-12.762431
Capsicum frutescens	101.844292	15.157892
Capsicum frutescens	-92.899025	16.537197
Capsicum frutescens	94.343669	27.009727
Capsicum frutescens	-74.88491	5.02477
Capsicum frutescens	101.656372	14.973205
Capsicum frutescens	121.059984	14.801824
Capsicum frutescens	-72.402021	5.354485
Capsicum frutescens	-89.0747	15.2745
Capsicum frutescens	-89.6168	17.2025
Capsicum frutescens	-88.7236	15.5958
Capsicum frutescens	-90.1168	16.7881
Capsicum frutescens	-89.7472	17.0091
Capsicum frutescens	38.763889	-5.133803
Capsicum frutescens	150.420247	-23.211755
Capsicum frutescens	149.105152	-21.551549
Capsicum frutescens	143.761798	-15.044627
Capsicum frutescens	148.617157	-20.324617
Capsicum frutescens	-79.655648	-2.238197
Capsicum frutescens	30.375	-23.875
Capsicum frutescens	32.125	-26.125
Capsicum frutescens	-77.000001	0.64
Capsicum frutescens	37.36667	-3.38333
Capsicum frutescens	152.776073	-27.606738
Capsicum frutescens	-54.315278	-15.0825
Capsicum frutescens	-82.162	28.145
Capsicum frutescens	110.380369	-7.76652
Capsicum frutescens	18.520631	-33.979648
Capsicum frutescens	121.180615	14.443916
Capsicum frutescens	101.580693	3.037288
Capsicum frutescens	-66.93	18.47
Capsicum frutescens	92.8	26.63
Capsicum frutescens	32.045346	2.336145
Capsicum frutescens	-96.135327	18.115496
Capsicum frutescens	73.844173	15.399344
Capsicum frutescens	76.610072	12.358069
Capsicum frutescens	-99.002242	21.830417
Capsicum frutescens	76.424881	10.304455
Capsicum frutescens	117.084955	-0.527339
Capsicum frutescens	-78.833368	-5.440652
Capsicum frutescens	100.53669	5.366169
Capsicum frutescens	-76.349351	39.999174
Capsicum frutescens	-99.71233	20.63633
Capsicum frutescens	-93.13106	16.90031
Capsicum frutescens	-87.7	20.5
Capsicum frutescens	-89.45333	18.22778
Capsicum frutescens	-92.89139	17.56889
Capsicum frutescens	-89.3425	17.96139
Capsicum frutescens	-89.583	21.083
Capsicum frutescens	-99.87208	20.79222
Capsicum frutescens	-96.91833	19.68389
Capsicum frutescens	-89.387	14.817
Capsicum frutescens	-88.517	20.783
Capsicum frutescens	-89.41333	18.59417
Capsicum frutescens	-88.2625	20.71472
Capsicum frutescens	-88.417	18.583
Capsicum frutescens	-88.05	19.5
Capsicum frutescens	-98.167	23.233
Capsicum frutescens	-47.0608	-22.9056
Capsicum frutescens	-90.601894	14.62911
Capsicum frutescens	-76.516178	1.367539
Capsicum frutescens	-71.01731	0.86494
Capsicum frutescens	-76.42	0.25
Capsicum frutescens	-71.77944	-0.93055
Capsicum frutescens	-72.38383	-1.86319
Capsicum frutescens	-75.65782	1.555778
Capsicum frutescens	-70.98586	-2.20467
Capsicum frutescens	99.911291	2.128204
Capsicum frutescens	-83.789787	10.213774
Capsicum frutescens	-4.820517	10.721733
Capsicum frutescens	1.8	12.15
Capsicum frutescens	-75.58333	6.25
Capsicum frutescens	-73	8
Capsicum frutescens	-76.22607	3.53969
Capsicum frutescens	2.4846	6.9233
Capsicum frutescens	2.7478	7.1659
Capsicum frutescens	-55.780833	-15.703333
Capsicum frutescens	-56.716667	-19.183333
Capsicum frutescens	-47.763333	-7.239444
Capsicum frutescens	-48.366667	-13.75
Capsicum frutescens	-52.5	-1.25
Capsicum frutescens	-63	1.5
Capsicum frutescens	-48.233333	-7.2
Capsicum frutescens	-39.38	-14.33
Capsicum frutescens	-43.351111	-18.448889
Capsicum frutescens	-52.5	0
Capsicum frutescens	-58.683333	-4.166667
Capsicum frutescens	-51.732778	-3.535
Capsicum frutescens	-45.250833	-3.491944
Capsicum frutescens	-46.08	-3.12
Capsicum frutescens	-41.52	-12.08
Capsicum frutescens	-39.531111	-15.154444
Capsicum frutescens	-116.67	33.83
Capsicum frutescens	-49.370278	-28.678333
Capsicum frutescens	-36.663889	-9.755556
Capsicum frutescens	-36.490556	-9.541667
Capsicum frutescens	-35.893333	-9.697778
Capsicum frutescens	-37.025556	-9.971111
Capsicum frutescens	-36.512222	-10.441667
Capsicum frutescens	-37.05	-10.916667
Capsicum frutescens	-47.5625	-15.4375
Capsicum frutescens	-47.85	-15.533333
Capsicum frutescens	18.55	4.35
Capsicum frutescens	-57.661	-16.057889
Capsicum frutescens	148.55	-20.25
Capsicum frutescens	141.75	-15.466667
Capsicum frutescens	150.5	-23.4
Capsicum frutescens	151.460278	-24.395
Capsicum frutescens	145.733333	-19.316667
Capsicum frutescens	146.804167	-19.305556
Capsicum frutescens	-87.69	20.85667
Capsicum frutescens	-109.817448	23.549744
Capsicum frutescens	-88.916667	20.492778
Capsicum frutescens	-98.009722	20.689722
Capsicum frutescens	-89.675	20.858333
Capsicum frutescens	-97.441667	20.4
Capsicum frutescens	-89.441667	20.977778
Capsicum frutescens	-87.486667	21.1
Capsicum frutescens	-93.483333	17.85
Capsicum frutescens	-89.641667	20.241667
Capsicum frutescens	-88.028611	20.416667
Capsicum frutescens	-99.893333	20.954444
Capsicum frutescens	-100.369022	20.582403
Capsicum frutescens	-79.483333	-1.1
Capsicum frutescens	-54.573611	-20.15
Capsicum frutescens	14.911516	-9.299361
Capsicum frutescens	76.338852	9.498067
Capsicum frutescens	79.1325	12.916516
Capsicum frutescens	0.845804	10.51063
Capsicum frutescens	-3.016667	7.25
Capsicum frutescens	-6.25	5
Capsicum frutescens	-3.475	6.291667
Capsicum frutescens	37.55	6.033333
Capsicum frutescens	-4.816667	6.016667
Capsicum frutescens	106.7913	-6.5897
Capsicum frutescens	13.675	4.583333
Capsicum frutescens	-88.985996	16.733249
Capsicum frutescens	11.766667	-0.1
Capsicum frutescens	-55.163056	5.824167
Capsicum frutescens	28.616667	-1.166667
Capsicum frutescens	9.916667	-1.916667
Capsicum frutescens	-83.683333	9.9
Capsicum frutescens	-58.683333	1.566667
Capsicum frutescens	-46.633333	-23.55
Capsicum frutescens	-70.766667	19.383333
Capsicum frutescens	145.616667	-5.233333
Capsicum frutescens	104.75	-2.916667
Capsicum frutescens	115.010278	4.808056
Capsicum frutescens	119.833333	-5.266667
Capsicum frutescens	144.966667	-6.016667
Capsicum frutescens	102.25	13
Capsicum frutescens	119.616667	-5.25
Capsicum frutescens	98.666667	3.583333
Capsicum frutescens	4.474059	52.147136
Capsicum frutescens	106.829444	-6.174444
Capsicum frutescens	121.034401	14.72204
Capsicum frutescens	-54.409599	4.352259
Capsicum frutescens	101.216667	14.566667
Capsicum frutescens	124.583333	1
Capsicum frutescens	25.183333	0.516667
Capsicum frutescens	29.466667	0.483333
Capsicum frutescens	-7.416667	5.85
Capsicum frutescens	13.416667	4.566667
Capsicum frutescens	24.749911	2.804532
Capsicum frutescens	10.55	-2.466667
Capsicum frutescens	14.983333	12.116667
Capsicum frutescens	-16.35	12.533333
Capsicum frutescens	-3.627778	7.565278
Capsicum frutescens	16.45	2.866667
Capsicum frutescens	3.833333	7.133333
Capsicum frutescens	13.804238	10.742459
Capsicum frutescens	-59.8	8.216667
Capsicum frutescens	112.8213	-7.8965
Capsicum frutescens	76.864638	11.0143
Capsicum frutescens	105.71	20.3
Capsicum frutescens	147.058333	-9.0375
Capsicum frutescens	147.725	-9.8
Capsicum frutescens	125.2697	6.9894
Capsicum frutescens	118.216667	5.1
Capsicum frutescens	146.633333	-7.2
Capsicum frutescens	131.316667	-7.95
Capsicum frutescens	91.633333	25.583333
Capsicum frutescens	122.1	7.066667
Capsicum frutescens	105	-5
Capsicum frutescens	121.077942	16.916558
Capsicum frutescens	27.5	4.75
Capsicum frutescens	140.40613	-8.49958
Capsicum frutescens	100.85	16.8667
Capsicum frutescens	129	-3
Capsicum frutescens	165.829064	-21.541537
Capsicum frutescens	7.76776	48.57125
Capsicum frutescens	-45.116667	-7.316667
Capsicum frutescens	26.533333	-33.3
Capsicum frutescens	150.245519	-22.660764
Capsicum frutescens	75.766667	33.316667
Capsicum frutescens	2.35	48.85
Capsicum frutescens	148.9167	-21.1167
Capsicum frutescens	151.8833	-25.4667
Capsicum frutescens	13.733333	51.05
Capsicum frutescens	145.9167	-18.7833
Capsicum frutescens	120.75	17.583333
Capsicum frutescens	96.133333	21.6
Capsicum frutescens	107.6	16.466667
Capsicum frutescens	71.091389	33.110556
Capsicum frutescens	-118.40503	34.25961
Capsicum frutescens	-117.215	34.06278
Capsicum frutescens	-117.39194	33.96778
Capsicum frutescens	-118.01612	34.01
Capsicum frutescens	145.598965	-17.351965
Capsicum frutescens	145.159436	-15.456806
Capsicum frutescens	147.967207	-20.749276
Capsicum frutescens	145.132222	-15.092222
Capsicum frutescens	150.49286	-23.303812
Capsicum frutescens	145.209437	-15.673472
Capsicum frutescens	144.211111	-14.913056
Capsicum frutescens	145.754033	-17.21235
Capsicum frutescens	144.921944	-15.606111
Capsicum frutescens	147.94415	-20.317611
Capsicum frutescens	150.084409	-22.415091
Capsicum frutescens	144.431667	-15.198056
Capsicum frutescens	143.874722	-14.548056
Capsicum frutescens	144.852688	-15.560732
Capsicum frutescens	142.998887	-13.179337
Capsicum frutescens	145.251111	-17.415134
Capsicum frutescens	153.379399	-27.627012
Capsicum frutescens	144.021778	-15.611333
Capsicum frutescens	152.093281	-25.05397
Capsicum frutescens	145.933607	-17.723463
Capsicum frutescens	142.823898	-12.402664
Capsicum frutescens	148.751089	-21.08177
Capsicum frutescens	151.892729	-24.823418
Capsicum frutescens	147.835263	-20.548442
Capsicum frutescens	145.909444	-18.106794
Capsicum frutescens	145.251106	-16.248471
Capsicum frutescens	116.17	40.21
Capsicum frutescens	119.41	32.39
Capsicum frutescens	117.942889	5.415965
Capsicum frutescens	-48.351667	-10.400833
Capsicum frutescens	121.21667	14.16667
Capsicum frutescens	-80.019444	-4.3175
Capsicum frutescens	-62.75	-15.5
Capsicum frutescens	127.490555	36.538482
Capsicum frutescens	-76.924009	39.037576
Capsicum frutescens	-119.409009	36.778515
Capsicum frutescens	81.173	23.5863
Capsicum frutescens	69.0883	30.1162
Capsicum frutescens	-72.6445	4.18775
Capsicum frutescens	-66.3649	7.14832
Capsicum frutescens	-78.463	-1.56427
Capsicum frutescens	-74.1142	-8.52272
Capsicum frutescens	-64.4521	-16.7312
Capsicum frutescens	16.233333	-2.166667
Capsicum frutescens	1.6761	10.7955
Capsicum frutescens	1.9333	8.7333
Capsicum frutescens	1.55	9.25
Capsicum frutescens	2.1666	9.1666
Capsicum frutescens	2.240393	6.970471
Capsicum frutescens	1.8833	8.4166
Capsicum frutescens	1.6666	9.0166
Capsicum frutescens	10.38	1.95
Capsicum frutescens	44.63	-23.67
Capsicum frutescens	-4.059614	5.502986
Capsicum frutescens	22.93	-9.24
Capsicum frutescens	-8.432731	7.629844
Capsicum frutescens	19.5858	47.8028
Capsicum frutescens	30.31012	-3.60073
Capsicum frutescens	29.89541	-3.046468
Capsicum frutescens	23.431	1.294
Capsicum frutescens	-8.212	7.604
Capsicum frutescens	1.216667	6.316667
Capsicum frutescens	-1.883333	16.733333
Capsicum frutescens	-3.5	8.066667
Capsicum frutescens	-6.8	7.766667
Capsicum frutescens	2.633333	6.416667
Capsicum frutescens	-10.805583	10.225761
Capsicum frutescens	-42.949647	-21.107786
Capsicum frutescens	10.75	1.866667
Capsicum frutescens	-71.426222	5.2705
Capsicum frutescens	-67.88425	3.64
Capsicum frutescens	-68.63	-12.5
Capsicum frutescens	-88.92	17.35
Capsicum frutescens	-78.17	-3.5
Capsicum frutescens	-96.5	17.75
Capsicum frutescens	-70.4603	19.2697
Capsicum frutescens	158.179167	6.978889
Capsicum frutescens	-89.07	17.08
Capsicum frutescens	158.2833	6.85
Capsicum frutescens	-76.789506	18.050985
Capsicum frutescens	-88.95	16.32
Capsicum frutescens	-77.6	-1.07
Capsicum frutescens	-76.482996	42.447017
Capsicum frutescens	-66.127194	18.023836
Capsicum frutescens	-66.6192	18.02067
Capsicum frutescens	-60.08	-2.32
Capsicum frutescens	-97.770664	30.436742
Capsicum frutescens	2.05051	7.302469
Capsicum frutescens	-39.311386	-7.874914
Capsicum frutescens	-36.492808	-10.171689
Capsicum frutescens	-37.048911	-10.620061
Capsicum frutescens	-36.381658	-9.954375
Capsicum frutescens	174.9	-37.783333
Capsicum frutescens	-96.691111	16.957778
Capsicum frutescens	-96.686389	16.790556
Capsicum frutescens	-100.05863	17.452441
Capsicum frutescens	-99.826531	25.187304
Capsicum frutescens	-99.948048	18.920853
Capsicum frutescens	-88.525	18.758333
Capsicum frutescens	-88.108333	19.275
Capsicum frutescens	-88.88042	17.897941
Capsicum frutescens	-91.806944	17.535556
Capsicum frutescens	-92.990555	17.928056
Capsicum frutescens	-93.829167	17.391667
Capsicum frutescens	-99.590556	17.833333
Capsicum frutescens	-100.141667	25.391667
Capsicum frutescens	-73.355115	4.093261
Capsicum frutescens	-75.255173	0.699031
Capsicum frutescens	-0.133333	5.916667
Capsicum frutescens	1.06	7.01
Capsicum frutescens	0.052083	7
Capsicum frutescens	-0.68939	6.628744
Capsicum frutescens	13.398127	3.290279
Capsicum frutescens	-78.333	1.116
Capsicum frutescens	-8.10082	7.86375
Capsicum frutescens	-39.415611	-3.524167
Capsicum frutescens	37.661944	-6.823333
Capsicum frutescens	12.1	-4.583333
Capsicum frutescens	28.581666	1.391666
Capsicum frutescens	23.133888	2.597222
Capsicum frutescens	25.691944	3.444444
Capsicum frutescens	-4.583333	5.683333
Capsicum frutescens	18.309166	0.056944
Capsicum frutescens	12.948055	-5.265277
Capsicum frutescens	29.999444	2.046944
Capsicum frutescens	13.461944	-5.851666
Capsicum frutescens	19.631666	-4.159444
Capsicum frutescens	22.383333	2.883333
Capsicum frutescens	24.446944	0.767499
Capsicum frutescens	15.266667	-5.016667
Capsicum frutescens	26.316667	-10.616667
Capsicum frutescens	29.3625	-3.383333
Capsicum frutescens	23.766667	3.466667
Capsicum frutescens	18.683333	3.883333
Capsicum frutescens	29.008333	-2.695833
Capsicum frutescens	18.8	3.1
Capsicum frutescens	18.4	2.716667
Capsicum frutescens	17.583333	-0.7
Capsicum frutescens	29.3	-0.8
Capsicum frutescens	30.75	-1.866667
Capsicum frutescens	30.716667	2.833333
Capsicum frutescens	13.05	-5.85
Capsicum frutescens	18.366667	-4.266667
Capsicum frutescens	30.433333	1.4
Capsicum frutescens	23.283333	-4.883333
Capsicum frutescens	22.916667	-5.083333
Capsicum frutescens	17.483333	-3.283333
Capsicum frutescens	21.083333	0.85
Capsicum frutescens	13.05	-5.483333
Capsicum frutescens	28.983333	1.833333
Capsicum frutescens	15.216667	-5.3
Capsicum frutescens	19.866667	-4.15
Capsicum frutescens	14.516667	-5.366667
Capsicum frutescens	12.866667	-4.816667
Capsicum frutescens	15.4	-5.683333
Capsicum frutescens	14.433333	-5.55
Capsicum frutescens	29.9	0.733333
Capsicum frutescens	13.366667	-5.516667
Capsicum frutescens	26.966667	-5.516667
Capsicum frutescens	18.8	-5.033333
Capsicum frutescens	15.366667	-4.516667
Capsicum frutescens	24.216667	-6.85
Capsicum frutescens	26.783333	-7.266667
Capsicum frutescens	-171.75056	-13.9167
Capsicum frutescens	-172.44639	-13.6
Capsicum frutescens	100.267427	5.424375
Capsicum frutescens	-37.110989	-10.265517
Capsicum frutescens	-52.066667	-23.35
Capsicum frutescens	-90.0333	20.4569
Capsicum frutescens	-88.7667	14.1333
Capsicum frutescens	166.923085	-15.350347
Capsicum frutescens	166.789546	-15.021603
Capsicum frutescens	166.85461	-15.16943
Capsicum frutescens	7.601711	12.932289
Capsicum frutescens	-75.661003	5.159556
Capsicum frutescens	-75.597435	4.988008
Capsicum frutescens	-75.75443	5.44589
Capsicum frutescens	-74.609218	5.777374
Capsicum frutescens	103.455493	21.583329
Capsicum frutescens	104.119518	21.302705
Capsicum frutescens	103.908067	22.311705
Capsicum frutescens	-80.183333	-5.166667
Capsicum frutescens	-82.416667	8.416667
Capsicum frutescens	104.05	17.033333
Capsicum frutescens	-67.083328	-14
Capsicum frutescens	-88.96656	20.638555
Capsicum frutescens	33.75	14.216667
Capsicum frutescens	-79.583333	-5.333333
Capsicum frutescens	101	13.033333
Capsicum frutescens	102.653267	22.43284
Capsicum frutescens	-79.833333	-5.166667
Capsicum frutescens	103.85	21.533333
Capsicum frutescens	104.433333	22.3
Capsicum frutescens	-80	-4.5
Capsicum frutescens	-79.666667	-4.666667
Capsicum frutescens	-82.083333	8.583333
Capsicum frutescens	103.699448	22.393226
Capsicum frutescens	103.166667	22.274251
Capsicum frutescens	-79.4167	-5.1667
Capsicum frutescens	33.583333	13.833333
Capsicum frutescens	104.18775	21.584485
Capsicum frutescens	33.75	13.333333
Capsicum frutescens	35.73	32.0275
Capsicum frutescens	105.218052	21.416933
Capsicum frutescens	102.016667	14.15
Capsicum frutescens	-82.283333	8.666667
Capsicum frutescens	-80.51667	-3.8
Capsicum frutescens	-80.75	-5.416667
Capsicum frutescens	35.666667	15.25
Capsicum frutescens	-88.6	20.1
Capsicum frutescens	-82.3979	27.9392
Capsicum frutescens	-66.6	1.91
Capsicum frutescens	-59.0667	4.15
Capsicum frutescens	-57.83	6.5
Capsicum frutescens	-58.1333	6.81667
Capsicum frutescens	-39.116667	-15.483333
Capsicum frutescens	-43.649722	-22.991667
Capsicum frutescens	-100.658333	22.091667
Capsicum frutescens	-97.226685	19.969283
Capsicum frutescens	-87.75	21.266667
Capsicum frutescens	-90.327778	19.040278
Capsicum frutescens	-88.145556	20.8925
Capsicum frutescens	-62.933334	-10.116667
Capsicum frutescens	-100.373333	19.49
Capsicum frutescens	-95.108333	18.241667
Capsicum frutescens	-94.883333	18.266667
Capsicum frutescens	-96.708333	19.908333
Capsicum frutescens	-97.558333	20.075
Capsicum frutescens	-89.508333	20.508333
Capsicum frutescens	-97.91	18.069444
Capsicum frutescens	-98.888889	19.521944
Capsicum frutescens	-88.943056	20.202222
Capsicum frutescens	-70.33333	-3.76028
Capsicum frutescens	16.3667	46.7333
Capsicum frutescens	19.5833	47.4833
Capsicum frutescens	12.099466	47.849571
Capsicum frutescens	-70.31725	1.13083
Capsicum frutescens	-82.3869	22.97
Capsicum frutescens	-74.8982	5.19923
Capsicum frutescens	34.021327	-9.495037
Capsicum frutescens	-76	-9.3
Capsicum frutescens	3.666667	6.9
Capsicum frutescens	-42.883056	-20.75
Capsicum frutescens	4.166667	7.316667
Capsicum frutescens	-103.733597	19.237253
Capsicum frutescens	-43.198574	-19.60585
Capsicum frutescens	-45.633333	-2.9
Capsicum frutescens	-50.064779	-5.568979
Capsicum frutescens	-38.95	-12.25
Capsicum frutescens	-54.261491	-20.875449
Capsicum frutescens	23.899999	54.899998
Capsicum frutescens	-47.700695	-22.739302
Capsicum frutescens	-39.58	-14.86
Capsicum frutescens	-5.016667	6.225
Capsicum frutescens	-6.483333	7.3
Capsicum frutescens	-4.483333	5.483333
Capsicum frutescens	13.533333	9.383333
Capsicum frutescens	11.916667	-0.5
Capsicum frutescens	111.000731	22.008084
Capsicum frutescens	109.700342	18.626309
Capsicum frutescens	107.325268	22.010392
Capsicum frutescens	105.822072	23.258134
Capsicum frutescens	106.817838	22.391288
Capsicum frutescens	108.310905	22.653799
Capsicum frutescens	114.639319	23.03755
Capsicum frutescens	-48.07	-14.07
Capsicum frutescens	-46.0386	-23.5725
Capsicum frutescens	-36.896111	-8.587222
Capsicum frutescens	-47.4567	-22.4819
Capsicum frutescens	-37.705556	-5.956389
Capsicum frutescens	-36.061111	-7.076944
Capsicum frutescens	-48.9072	-21.1858
Capsicum frutescens	-61.65	-1.816667
Capsicum frutescens	100	15
Capsicum frutescens	-100.5	22.5
Capsicum frutescens	-98	18.8333
Capsicum frutescens	-99.1667	19.25
Capsicum frutescens	30	27
Capsicum frutescens	-61.25	10.5
Capsicum frutescens	-77.38	-5.9
Capsicum frutescens	105.7704	15.107633
Capsicum frutescens	101.158806	6.187972
Capsicum frutescens	116.239217	5.87815
Capsicum frutescens	116.27145	6.009683
Capsicum frutescens	-48	-16.0667
Capsicum frutescens	99.402472	7.520111
Capsicum frutescens	121.149583	22.899117
Capsicum frutescens	121.294417	23.040533
Capsicum frutescens	124.833333	6.5
Capsicum frutescens	100.790333	6.816556
Capsicum frutescens	103.825972	13.341361
Capsicum frutescens	106.204917	16.6976
Capsicum frutescens	106.4207	16.604067
Capsicum frutescens	105.1993	16.23915
Capsicum frutescens	104.757633	16.659933
Capsicum frutescens	104.8029	16.482733
Capsicum frutescens	105.561917	16.650733
Capsicum frutescens	121.216667	14.55
Capsicum frutescens	99.55775	13.274067
Capsicum frutescens	98.760111	10.285361
Capsicum frutescens	-77.8167	-10
Capsicum frutescens	120.666667	15.233333
Capsicum frutescens	120.616667	15
Capsicum frutescens	121.209333	13.267444
Capsicum frutescens	121.434111	12.937
Capsicum frutescens	121.474889	12.615556
Capsicum frutescens	120.8	15.466667
Capsicum frutescens	101.912472	6.145417
Capsicum frutescens	121.483333	14.15
Capsicum frutescens	121.133333	14.283333
Capsicum frutescens	116.800567	6.46885
Capsicum frutescens	98.377889	8.33525
Capsicum frutescens	92.098917	23.199217
Capsicum frutescens	120.625	31.325
Capsicum frutescens	116.363833	5.742367
Capsicum frutescens	116.1524	5.442333
Capsicum frutescens	121.7343	24.788733
Capsicum frutescens	125.483333	7.133333
Capsicum frutescens	99.046306	10.503444
Capsicum frutescens	106.249483	15.14965
Capsicum frutescens	106.087983	15.406167
Capsicum frutescens	103.196806	13.640694
Capsicum frutescens	103.006	13.451639
Capsicum frutescens	100.536033	14.43735
Capsicum frutescens	-76.616667	3.4
Capsicum frutescens	91.728611	22.665278
Capsicum frutescens	92.343056	23.448056
Capsicum frutescens	106.281944	16.921111
Capsicum frutescens	104.877222	16.815556
Capsicum frutescens	105.449444	16.330278
Capsicum frutescens	106.3525	16.801944
Capsicum frutescens	106.387222	15.304167
Capsicum frutescens	106.5025	15.405278
Capsicum frutescens	105.828889	15.227222
Capsicum frutescens	104.936944	16.592778
Capsicum frutescens	99.679167	13.39
Capsicum frutescens	106.160833	15.502778
Capsicum frutescens	116.346389	6.161389
Capsicum frutescens	116.19	5.583333
Capsicum frutescens	116.580556	5.883889
Capsicum frutescens	146	-18.833333
Capsicum frutescens	148.5	-20.166667
Capsicum frutescens	149	-21.166667
Capsicum frutescens	146	-18
Capsicum frutescens	148	-20.833333
Capsicum frutescens	-94.75	17.16
Capsicum frutescens	-72.75	-12.33333
Capsicum frutescens	-76.8	-2.516667
Capsicum frutescens	-77.3	-0.5
Capsicum frutescens	-86.483333	13.2
Capsicum frutescens	-86.133333	13.766667
Capsicum frutescens	-69.16666	-12.58333
Capsicum frutescens	-84.4	11.566667
Capsicum frutescens	47.56666	-19.08333
Capsicum frutescens	-74.257222	-0.990833
Capsicum frutescens	9.45	4.61666
Capsicum frutescens	-85.966667	11.733333
Capsicum frutescens	-84.516667	11.05
Capsicum frutescens	-69.766667	11.133333
Capsicum frutescens	-64.7	-22.16666
Capsicum frutescens	-67.726944	-16.188889
Capsicum frutescens	-67.616667	-16.35
Capsicum frutescens	-84.00361	10.43138
Capsicum frutescens	-45.5	-3.5
Capsicum frutescens	-73.75	-4.91666
Capsicum frutescens	-62.06805	9.05333
Capsicum frutescens	-52.516667	-0.85
Capsicum frutescens	-66.91666	10.46666
Capsicum frutescens	-76.5	-8.18333
Capsicum frutescens	-70.13333	18.68333
Capsicum frutescens	-105.266667	22.216667
Capsicum frutescens	-96.183333	17.95
Capsicum frutescens	-82.62	8.51833
Capsicum frutescens	-88.41055	18.38611
Capsicum frutescens	-80.873611	7.73
Capsicum frutescens	-87.16444	14.12972
Capsicum frutescens	-84.730278	14.116389
Capsicum frutescens	-85.95	11.933333
Capsicum frutescens	-85.083333	12.266667
Capsicum frutescens	-63.23333	-17.83333
Capsicum frutescens	-86.9	12.433333
Capsicum frutescens	-84.35	11.133333
Capsicum frutescens	-87.75944	15.04583
Capsicum frutescens	-79.841667	9.1625
Capsicum frutescens	-88.45	17.4
Capsicum frutescens	-86.266667	13.266667
Capsicum frutescens	-80.4344	27.6263
Capsicum frutescens	25.366667	5.366667
Capsicum frutescens	-80.4987	25.609
Capsicum frutescens	-80.4559	26.1519
Capsicum frutescens	-70.75	18.5
Capsicum frutescens	-83.0994	8.84278
Capsicum frutescens	-74.14	-9.1839
Capsicum frutescens	-72.8667	3.8811
Capsicum frutescens	-53	-4
Capsicum frutescens	-42	-11
Capsicum frutescens	-63	-11
Capsicum frutescens	-49	-22
Capsicum frutescens	-52.8731	-10.8339
Capsicum frutescens	-65.9119	7.0758
Capsicum frutescens	-36.191519	-10.094019
Capsicum frutescens	-37.118883	-9.087983
Capsicum frutescens	-36.092944	-8.587083
Capsicum frutescens	-70.18425	-1.52417
Capsicum frutescens	-57	-25
Capsicum frutescens	-58.97472	4.79194
Capsicum frutescens	30.05	13.83167
Capsicum frutescens	109.741591	19.200505
Capsicum frutescens	-73.073369	3.901155
Capsicum frutescens	-76.308944	-6.455889
Capsicum frutescens	-54.715842	-2.443084
Capsicum frutescens	35.5	-6
Capsicum frutescens	16.783333	-3.033333
Capsicum frutescens	23.616667	12.583333
Capsicum frutescens	-78.15696	1.72621
Capsicum frutescens	-77.286357	1.362221
Capsicum frutescens	-76.92945	1.20335
Capsicum frutescens	-77.35487	1.58545
Capsicum frutescens	-78.483333	1.36667
Capsicum frutescens	30.4488	0.6704
Capsicum frutescens	-48.1425	-13.54
Capsicum frutescens	-47.63611	-8.30083
Capsicum frutescens	-60.63333	-13.25
Capsicum frutescens	-48.16667	-15.3
Capsicum frutescens	-40.457778	-13.251389
Capsicum frutescens	-39.083333	-12.533333
Capsicum frutescens	-34.863056	-7.115
Capsicum frutescens	-56.083333	-21.35
Capsicum frutescens	-39.266831	-15.110439
Capsicum frutescens	-48.439167	-23.989167
Capsicum frutescens	-48.434167	-22.872222
Capsicum frutescens	-41.483333	-12.633333
Capsicum frutescens	-39.207778	-13.905278
Capsicum frutescens	150.117288	-33.986532
Capsicum frutescens	150.865434	-33.845816
Capsicum frutescens	151.123971	-33.731418
Capsicum frutescens	18.0471	59.37
Capsicum frutescens	-73.08958	7.06974
Capsicum frutescens	-59.5	4.05
Capsicum frutescens	6.612117	0.218958
Capsicum frutescens	114.2787	-0.54
Capsicum frutescens	117.9675	35.260556
Capsicum frutescens	-85.100781	12.123119
Capsicum frutescens	-102.532886	23.950465
Capsicum frutescens	-92.2635	16.530664
Capsicum frutescens	-0.16219	51.48455
Capsicum frutescens	-58.5575	-24.2725
Capsicum frutescens	-72.4831	41.4061
Capsicum frutescens	111.266023	23.25013
Capsicum frutescens	114.512128	37.286713
Capsicum frutescens	115.998104	29.61015
Capsicum frutescens	118.797741	32.055645
Capsicum frutescens	120.833688	31.662505
